# Supplementary material for: Metabolomic signatures of drug response phenotypes for ketamine and esketamine in subjects with refractory major depressive disorder: new mechanistic insights for rapid acting antidepressants
Source: Transl Psychiatry. 2016 Sep 20;6(9):e894–. doi: 10.1038/tp.2016.145 (PMC5048196; doi:10.1038/tp.2016.145)
Supplement: Supplementary Table 1 [file tp2016145x2.xls]

## Sheet: tp2016145x2
file.id	mx.class	mx.sample	label	Subject.ID	Treatment.Group	visit.day	species	organ	treatment	xylose	xylitol	valine	uridine	uric.acid	urea	uracil	tyrosine	tryptophan	trans.4.hydroxyproline	tocopherol.gamma.	tocopherol.alpha.	threonine	threonic.acid	threitol	taurine	tagatose	sucrose	stearic.acid	shikimic.acid	serine	ribose	ribonic.acid	quinic.acid	pyruvic.acid	pyrophosphate	pseudo.uridine	proline	pinitol	phosphoethanolamine	phosphate	phenylethylamine	phenylalanine	phenol	pelargonic.acid	p.cresol	parabanic.acid.NIST	palmitoleic.acid	palmitic.acid	oxoproline
140703actsa01_1	181514	181565	T610172-62	14900306	Placebo	day1	Human	plasma	ESKETIVTRD2001 post-dose - 2	3.12176	3.16878	3.0279	3.12512	3.16135	3.06676	3.13802	3.07978	3.31122	3.10649	2.8852	3.10713	3.01361	2.85795	3.09962	3.08114	3.0923	3.23875	3.02494	3.45767	2.98604	3.2392	3.15583	3.93779	2.78102	2.87561	3.20971	3.04958	3.46221	2.84831	2.99675	3.07738	3.02766	3.11386	3.11973	3.06154	2.78817	3.19362	3.06138	3.07231
140703actsa02_1	181514	181551	S516162-62	14800401	Placebo	day1	Human	plasma	ESKETIVTRD2001 post-dose - 2	3.16176	3.17295	2.95675	3.17348	3.12662	3.06528	3.11689	2.99164	3.02949	3.00235	3.32675	3.15398	2.88835	3.05282	2.89276	2.71175	3.3727	2.83824	3.07003	3.60434	3.05663	2.99411	3.14829	3.16662	2.70871	2.93216	3.20194	2.91593	3.01236	2.98504	2.97938	3.12293	3.02192	3.09028	3.08041	3.01261	3.11216	3.33269	3.13511	2.96965
140703actsa03_1	181634	181655	T025686-65	20101310	Ketamine IV 2X/WK	day1	Human	plasma	KETIVTRD2002 post-dose - 2	2.93291	3.0319	3.06172	3.1042	3.12256	2.90483	2.82412	3.09301	3.29625	3.06188	3.02525	2.94308	3.08827	3.0017	3.14845	2.73184	2.8853	3.69876	3.08561	2.98239	3.10132	3.0785	3.35692	2.89429	2.98926	2.9239	3.15161	3.0165	2.57993	2.95118	3.06134	2.72677	3.11644	2.91981	3.1161	2.98704	2.90647	3.33044	3.08725	3.03642
140703actsa04_1	181678	181695	J320195-58	20101210	Ketamine IV 2X/WK	day1	Human	plasma	KETIVTRD2002 pre-dose - 1	2.8936	2.8716	3.02363	2.99704	3.05299	3.05593	2.71397	3.02925	3.30632	2.97181	3.43386	3.17411	3.17898	2.43882	2.79578	2.92484	2.97039	3.70474	3.09226	3.20448	3.07486	3.14074	2.88404	3.06069	3.15713	2.72622	3.17438	3.10607	2.57993	2.86527	3.04529	2.90314	2.99703	2.88868	3.13075	3.02413	2.70609	3.02607	3.00402	3.05518
140703actsa05_1	181514	181544	S492092-27	13200302	Esketamine 0.40 mg/kg	day4	Human	plasma	ESKETIVTRD2001 post-dose - 2	3.08237	3.05055	3.02968	2.88649	3.45139	3.0314	3.06082	3.09787	3.27692	2.81294	2.83667	2.94229	2.93426	2.97611	3.69429	3.26078	2.7933	2.60239	3.10221	2.5465	2.90506	3.18912	2.96188	2.55061	2.64294	2.89643	3.22992	3.14897	2.90754	2.72621	2.94366	3.04256	2.99167	2.96095	3.00114	2.96184	2.6654	3.09881	3.02498	2.94191
140703actsa06_1	181514	181570	Y101912-62	14900502	Esketamine 0.20 mg/kg	day1	Human	plasma	ESKETIVTRD2001 post-dose - 2	2.91748	2.92768	3.08088	3.00788	3.23468	3.01286	3.11149	3.09898	3.28239	2.96269	2.79986	2.98257	3.02423	3.1185	3.08849	3.41553	2.88946	3.03051	3.00262	2.84243	2.99033	3.00461	3.19447	2.98772	2.69181	2.73527	3.1932	3.2198	3.30977	2.74283	2.95328	3.16525	3.00404	2.90013	3.12072	2.97398	2.67127	3.08972	2.98366	3.06419
140703actsa07_1	181574	181595	S297813-62	13200116	Placebo	day1	Human	plasma	ESKETIVTRD2001 pre-dose - 1	2.92974	3.14452	2.99023	2.87102	3.22085	3.01618	3.1432	3.16193	3.29419	3.03569	3.11498	3.10483	3.06077	2.77856	2.81331	3.31828	2.97404	2.83824	3.10781	3.30867	3.0952	2.88302	3.57587	2.52839	3.78903	3.0081	3.1095	2.7972	2.98363	2.99611	3.06587	3.12606	3.03868	2.96963	3.07652	3.04979	3.01933	3.06642	3.11421	2.93673
140703actsa08_1	181514	181559	K654032-62	14900303	Esketamine 0.40 mg/kg	day1	Human	plasma	ESKETIVTRD2001 post-dose - 2	3.01408	2.91436	3.02316	2.90966	3.18021	3.01681	3.15344	3.05107	3.3279	2.74457	2.829	3.00315	3.01138	3.06968	2.9581	2.82098	2.97725	3.04708	3.01223	3.19471	3.04246	2.99938	3.25012	2.47248	2.94905	2.75	3.10494	3.00728	2.95786	2.85521	3.09563	2.84943	3.05153	3.28064	3.01258	3.0021	2.85377	3.11715	3.03713	2.93613
140703actsa09_1	181514	181553	K654022-56	14900101	Esketamine 0.20 mg/kg	day1	Human	plasma	ESKETIVTRD2001 post-dose - 2	3.07103	2.82389	2.92344	2.94254	2.79207	2.90792	2.84797	2.86376	2.34998	2.95125	2.79713	2.76367	2.91045	2.66397	2.9617	3.30487	3.07249	3.03051	2.8566	3.08767	3.01971	3.11308	2.45323	3.33032	3.84514	3.23441	2.99219	3.05518	2.98782	2.93867	2.93969	3.29101	2.93719	2.7835	2.82518	2.93093	3.07646	2.01388	2.78449	2.93916
140703actsa10_1	181574	181630	Y101912-55	14900502	Esketamine 0.20 mg/kg	day1	Human	plasma	ESKETIVTRD2001 pre-dose - 1	3.0191	2.94918	3.03707	3.09349	3.19887	3.0983	2.90992	3.1102	3.2831	2.97535	2.85417	2.85685	3.03328	2.99248	3.04752	2.85567	2.97404	3.39838	2.99997	2.93956	2.98218	3.04234	3.24799	3.04903	3.05497	2.91692	3.15327	3.12796	3.41488	3.12032	2.9678	3.02065	2.99558	2.97689	3.06985	3.05103	3.00099	2.86513	2.98908	3.02381
140703actsa11_1	181574	181622	T610203-20	14900304	Esketamine 0.40 mg/kg	day4	Human	plasma	ESKETIVTRD2001 pre-dose - 1	3.21138	2.97574	3.05346	3.19469	3.24141	2.51851	3.39816	3.07318	3.24019	3.2998	3.32234	3.07474	3.23825	3.09075	3.09417	3.24271	3.41014	3.57557	3.19008	3.3012	3.23349	3.18667	3.3148	3.12158	2.84309	2.91032	3.26045	3.13869	3.68575	3.33129	3.17851	3.1609	3.04463	3.02114	3.12813	3.11957	2.82348	3.23418	3.18015	3.09268
140703actsa12_1	181678	181688	L022012-58	20100811	Ketamine IV 3X/WK	day1	Human	plasma	KETIVTRD2002 pre-dose - 1	2.94345	3.21144	2.98331	2.93984	2.89826	3.01417	2.79828	2.95001	3.22583	3.00298	2.97787	2.92795	3.09577	3.09333	2.99147	2.84108	2.89321	3.33427	3.01743	3.53217	3.19255	2.865	2.65624	2.61565	2.78383	3.05849	2.89435	3.1499	3.25301	3.02687	3.08873	3.4244	2.96708	2.82841	3.03254	3.0444	3.03645	3.12067	2.98554	3.04292
140703actsa13_1	181574	181615	S014953-55	14900102	Esketamine 0.40 mg/kg	day1	Human	plasma	ESKETIVTRD2001 pre-dose - 1	2.99869	3.08429	3.07707	3.04139	3.11211	3.0086	3.10605	3.06607	3.09863	3.05793	2.84173	2.95961	3.01276	3.1821	3.13812	3.48634	2.94236	3.45039	2.98468	2.71868	3.07866	3.14636	3.25645	3.35672	2.58421	3.01011	3.12878	3.16378	2.91229	2.75098	3.05674	3.21019	3.02056	3.05297	3.02957	2.95357	3.03242	3.10334	2.95341	3.06563
140703actsa14_1	181574	181621	T610153-55	14900304	Placebo	day1	Human	plasma	ESKETIVTRD2001 pre-dose - 1	3.08929	3.11006	3.02518	3.11555	3.2121	3.12386	3.35358	3.08196	3.08188	3.16766	3.10582	2.95652	3.10867	3.14671	3.34107	3.13963	3.32102	4.00597	3.07074	3.27339	3.13103	3.0578	2.29844	2.97714	2.62296	2.92775	3.24138	3.2083	3.19696	2.74446	3.06945	3.19658	3.02048	2.90096	3.16251	3.04811	3.04146	3.44813	3.08833	3.07049
140703actsa15_1	181514	181573	J060494-20	14900503	Esketamine 0.40 mg/kg	day4	Human	plasma	ESKETIVTRD2001 post-dose - 2	3.05281	3.08763	3.13126	2.77836	3.10127	3.00072	2.77724	3.23011	3.27002	2.99883	2.6747	3.00908	3.06847	3.06002	2.85064	3.19963	2.80076	3.23729	2.98179	2.5947	3.03784	3.02438	3.22249	3.48559	2.64744	2.69772	2.9319	3.25684	2.75417	2.85527	2.23515	3.03249	3.14296	3.01413	2.84767	3.00085	2.75897	2.6034	2.86435	3.02821
140703actsa16_1	181634	181636	L049392-57	20100504	Ketamine IV 3X/WK	day1	Human	plasma	KETIVTRD2002 post-dose - 2	3.00623	3.082	3.03441	3.13894	3.12668	3.05731	3.15454	2.97838	2.84941	3.07702	3.02283	3.03029	2.99057	2.59237	3.13375	2.6935	2.82937	2.94369	3.036	2.69263	3.08907	2.93579	3.11491	3.6503	3.00762	3.16128	3.04071	3.01373	3.30776	2.81371	3.03962	3.00141	3.05536	3.22874	3.01533	3.00005	3.08694	2.35365	2.97317	3.01592
140703actsa17_1	181574	181576	I122672-20	13200101	Esketamine 0.40 mg/kg	day4	Human	plasma	ESKETIVTRD2001 pre-dose - 1	2.94084	3.28827	2.92622	2.96768	3.04882	3.03284	3.12223	2.72034	2.47285	2.91069	3.02504	3.07425	2.99589	2.26331	2.71382	2.49789	3.07833	2.9118	3.09293	3.45834	2.91173	3.06147	2.39125	2.49719	4.17784	3.725	2.92783	2.6762	2.98363	3.26482	3.05141	2.91065	2.98205	3.00617	3.09536	3.0128	3.38254	3.20273	3.11925	2.92074
140703actsa18_1	181514	181543	S492053-62	13200302	Esketamine 0.20 mg/kg	day1	Human	plasma	ESKETIVTRD2001 post-dose - 2	3.16334	2.97186	3.03716	3.04264	3.40605	2.77287	2.90992	3.11141	3.24527	3.14404	3.0711	2.95961	2.9849	3.15331	4.00133	3.50215	2.72715	3.20054	3.01487	2.9326	2.91389	3.035	3.1608	2.38535	2.75309	2.9747	3.26029	3.18423	2.89305	3.16389	2.93628	3.2262	3.00257	2.54178	3.03937	2.96876	2.77736	3.18377	2.98802	3.00227
140703actsa19_1	181678	181691	I593561-58	20101102	Placebo IV 3X/WK	day1	Human	plasma	KETIVTRD2002 pre-dose - 1	2.9429	3.12556	3.12032	3.22819	3.12984	3.19262	3.18147	3.24532	3.65024	2.95462	2.83478	3.16375	3.10098	3.2308	3.2972	3.30298	2.80249	3.40426	3.10462	3.6898	3.04502	3.58371	2.95003	2.97283	2.81929	3.03781	3.11898	3.06475	3.28632	3.05134	2.62571	3.44412	3.068	3.02518	3.03281	3.14738	3.00761	3.00451	2.97058	2.9761
140703actsa20_1	181574	181617	J060153-55	14900203	Esketamine 0.40 mg/kg	day1	Human	plasma	ESKETIVTRD2001 pre-dose - 1	3.14802	2.88134	3.02278	3.00748	3.17286	3.08055	3.09216	3.09871	3.39322	3.06699	2.85159	2.93671	3.00438	3.49207	3.10241	3.61347	3.17593	3.34778	3.07099	3.44086	3.05845	3.88074	3.26254	2.99739	2.40281	2.51904	3.19908	2.98517	3.03754	3.00524	2.64694	3.55222	3.05392	3.00303	3.08087	3.07062	2.78821	3.22326	3.1243	3.08645
140703actsa21_1	181514	181558	J060283-20	14900203	Esketamine 0.40 mg/kg	day4	Human	plasma	ESKETIVTRD2001 post-dose - 2	2.97726	2.85859	3.04371	3.1675	2.88854	3.07106	3.24908	3.00271	3.12147	3.07806	2.79885	3.05031	3.02333	3.17962	2.81747	2.65699	3.06819	3.53024	3.03813	3.17786	2.9673	3.17665	3.33527	3.58871	3.75044	3.47721	2.92625	3.0352	3.08141	3.04155	3.12329	3.32571	3.07774	2.86132	3.11399	3.0258	3.03403	2.97654	2.94681	3.09585
140703actsa22_1	181634	181645	S233485-65	20100813	Ketamine IV 2X/WK	day1	Human	plasma	KETIVTRD2002 post-dose - 2	4.17072	3.09924	3.00904	3.02142	3.20915	3.06477	2.36497	2.98542	3.00728	2.86004	2.94661	2.94629	2.94312	3.02397	3.65309	2.65996	3.15756	3.65536	2.93466	2.87598	3.02585	3.01571	3.09668	3.05116	2.98424	2.60297	2.98637	3.06085	3.20574	2.95733	3.04372	3.15691	3.06066	2.99435	3.06179	2.98931	3.28752	2.06879	2.82409	2.92566
140703actsa23_1	181514	181533	P812642-62	13200115	Esketamine 0.40 mg/kg	day1	Human	plasma	ESKETIVTRD2001 post-dose - 2	3.18203	3.12631	3.06723	3.04153	2.9561	3.15221	3.11225	3.03557	3.01459	3.2782	3.63939	3.10127	3.12039	2.79634	2.94513	2.8221	3.24986	3.74328	3.09437	3.27884	3.08366	3.24511	3.32512	3.06736	2.98915	3.13394	3.06989	3.12995	2.90071	3.04657	3.12356	3.05229	3.06981	2.99162	3.0534	3.12743	3.2233	2.85059	3.09528	3.04118
140703actsa24_1	181634	181659	M225902-65	20101318	Ketamine IV 2X/WK	day1	Human	plasma	KETIVTRD2002 post-dose - 2	3.13062	3.01234	2.98224	2.83081	3.13452	3.10512	3.32083	3.06535	2.93849	3.12115	2.75203	2.74001	3.05304	2.85158	3.10165	3.44806	3.09558	3.64888	3.05014	2.94885	3.08736	3.15773	2.97735	2.93702	3.28171	3.10769	3.12596	3.2146	2.9977	2.80766	3.07689	2.97487	3.00786	3.00169	3.21927	3.14083	3.30422	3.59449	3.19672	3.10786
140703actsa25_1	181634	181674	E857147-65	20102402	Placebo IV 3X/WK	day1	Human	plasma	KETIVTRD2002 post-dose - 2	2.98836	2.58288	3.03341	2.80147	3.13096	3.00727	2.58128	3.01055	3.25184	3.04427	3.22792	2.89317	3.0228	3.22342	3.05181	3.28244	3.36493	3.037	2.97743	2.86331	2.89887	3.03625	2.76178	2.64838	2.76854	3.1842	3.04472	3.10776	3.24821	3.24736	3.02017	2.93958	2.99164	2.76474	2.98932	2.98921	2.90186	2.874	2.94549	3.03838
140703actsa26_1	181574	181624	X339673-20	14900305	Esketamine 0.20 mg/kg	day4	Human	plasma	ESKETIVTRD2001 pre-dose - 1	3.04602	2.99643	3.07976	2.9056	3.03412	3.03128	2.79861	3.05235	3.16121	3.28809	3.02034	3.02973	3.18685	2.43644	3.09624	3.21138	2.97632	3.16794	3.05371	3.04952	3.18062	3.19456	3.3292	3.11156	2.74821	2.9866	3.20024	3.35513	2.93384	2.84845	3.12431	3.15162	3.05964	2.89162	3.15997	3.03504	2.99108	3.06294	3.00198	3.08104
140703actsa27_1	181514	181569	Y101902-56	14900501	Placebo	day1	Human	plasma	ESKETIVTRD2001 post-dose - 2	3.07903	3.14035	3.04995	3.24139	3.00348	3.09102	3.29083	3.01812	3.04575	3.12796	2.89475	3.08053	3.01731	3.33905	3.07087	3.86223	3.05278	3.08327	3.04266	3.37994	2.99907	1.87974	2.31007	2.83376	3.30901	3.77652	3.10664	3.00613	3.31494	3.8343	3.13643	3.19224	3.1138	2.89818	3.12787	3.06965	3.19234	3.29653	3.01921	3.11633
140703actsa28_1	181634	181675	E857146-65	20102404	Ketamine IV 3X/WK	day1	Human	plasma	KETIVTRD2002 post-dose - 2	3.02807	2.84488	2.85815	3.16749	3.15256	3.05416	2.73367	2.93485	2.96191	3.00274	2.91109	2.84996	3.05854	2.70015	2.95087	3.39057	3.54573	4.04825	2.99407	2.62906	2.95102	3.04533	3.20094	2.71453	2.9422	3.03765	2.91255	2.72947	3.28556	2.95118	3.03735	3.1653	3.01294	2.97456	2.93578	2.9675	3.03763	2.44017	2.88984	2.98246
140703actsa29_1	181574	181629	Y101952-20	14900501	Esketamine 0.40 mg/kg	day4	Human	plasma	ESKETIVTRD2001 pre-dose - 1	2.75436	3.20561	3.03645	3.05641	3.14832	3.09477	2.92304	2.9527	2.8624	2.87932	2.93243	3.09933	2.96399	2.52948	3.2165	2.46578	2.94365	2.79857	3.10073	3.29802	3.08132	3.02173	3.24871	3.08673	3.0572	3.08838	3.11185	3.07841	3.20395	3.1564	3.20654	3.11293	3.01212	2.99459	3.20879	3.07228	3.35608	3.71787	3.17465	3.02018
140703actsa30_1	181514	181546	M593673-27	13200701	Esketamine 0.40 mg/kg	day4	Human	plasma	ESKETIVTRD2001 post-dose - 2	3.04612	2.99748	3.02609	2.71238	3.05287	2.99581	2.96647	3.09206	3.21082	2.99122	2.81064	2.85463	3.01905	3.01221	2.89683	3.52102	2.76645	3.28081	2.94107	3.07447	3.0967	2.90209	3.04919	3.38183	2.5319	2.87723	3.06612	3.13172	2.91701	2.84831	3.04273	3.00558	3.0163	2.84116	3.13092	3.00236	2.92553	2.68623	2.941	3.01307
140703actsa31_1	181678	181680	L049394-58	20100506	Placebo IV 2X/WK	day1	Human	plasma	KETIVTRD2002 pre-dose - 1	3.11913	2.87238	3.09894	3.05375	3.10783	2.91377	3.17548	3.11809	3.38472	3.2103	2.90272	3.18934	3.07892	2.72492	3.00212	2.95175	2.8507	2.92696	3.05111	3.06195	3.07517	3.01775	3.04742	2.82114	3.06923	2.93637	3.0273	3.23875	3.1485	2.74958	3.15444	3.07441	3.02404	3.10244	3.05013	3.10006	2.89467	2.03342	2.95699	2.96419
140703actsa32_1	181574	181625	T610172-55	14900306	Placebo	day1	Human	plasma	ESKETIVTRD2001 pre-dose - 1	3.01119	3.00701	3.05986	3.0867	3.15145	3.03156	3.00587	3.09162	3.26722	3.29322	3.03212	2.96335	3.04421	2.91856	3.14067	3.37501	3.12841	3.31492	2.9422	3.29484	2.99436	3.16229	3.11977	3.879	2.91898	2.76391	3.186	3.20644	2.88319	2.97942	3.02199	3.09733	3.00077	3.18454	3.09421	3.08691	2.73152	3.00859	2.9727	3.05056
140703actsa33_1	181514	181530	L337342-27	13200112	Esketamine 0.40 mg/kg	day4	Human	plasma	ESKETIVTRD2001 post-dose - 2	3.0191	2.87469	2.97252	2.93491	3.11949	3.01625	3.04302	3.06478	3.1341	3.13025	2.89439	3.0396	3.10619	3.14419	2.80125	3.41692	3.15977	3.22625	3.05058	2.72801	3.14943	2.7919	3.02466	3.51005	2.6195	2.56289	3.0993	3.13683	2.73776	2.83428	2.94172	2.91065	2.88382	3.0171	2.99561	3.03659	2.70506	2.81644	3.0236	2.99487
140703actsa34_1	181678	181696	K208163-58	20101215	Ketamine IV 2X/WK	day1	Human	plasma	KETIVTRD2002 pre-dose - 1	3.10923	3.20847	3.04098	2.97212	3.33042	3.12022	2.87814	3.17035	3.46743	3.13821	3.88948	3.32561	2.9948	3.15394	2.89366	3.40135	3.44595	2.86166	3.17098	3.04978	3.01012	3.01392	3.22682	3.57658	3.13201	2.56681	3.25342	3.15839	2.90281	3.03711	3.10684	3.36103	3.09456	3.15798	3.0761	3.07124	2.59224	3.32952	3.09958	3.08288
140703actsa35_1	181678	181681	V865987-58	20100601	Ketamine IV 2X/WK	day1	Human	plasma	KETIVTRD2002 pre-dose - 1	2.9822	2.98706	3.16675	2.99908	3.18324	3.11311	3.08562	3.12886	3.38502	3.33356	3.17927	3.02955	3.20351	3.29744	3.21027	3.35566	3.03227	2.61824	3.04875	3.20757	3.09781	2.98637	2.84222	2.8019	2.93155	3.02199	3.00866	3.24805	3.12317	2.70217	3.11614	2.86627	3.04804	3.06969	3.04437	3.1065	2.79239	2.49111	2.83956	3.05235
140703actsa36_1	181514	181525	J909783-62	13200109	Placebo	day1	Human	plasma	ESKETIVTRD2001 post-dose - 2	3.08794	3.07605	3.04348	3.01712	3.22029	3.0889	2.84797	3.06747	3.33855	3.08516	2.8517	3.15085	2.96779	3.18708	3.05807	3.33622	3.12434	2.93145	3.04203	2.76361	2.91131	2.99938	3.11443	3.16332	2.76357	2.51358	3.28809	3.05167	3.0436	2.96228	3.10655	3.01316	3.04763	3.08477	3.01725	3.04062	2.77891	3.0073	3.03105	2.97489
140703actsa37_1	181574	181623	X339662-62	14900305	Esketamine 0.20 mg/kg	day1	Human	plasma	ESKETIVTRD2001 pre-dose - 1	2.83758	2.94688	3.08072	2.72782	3.00365	3.10907	2.95712	3.13322	3.20608	3.09659	2.74682	3.02102	3.16793	2.33194	2.99196	3.58478	2.95587	2.92319	3.00055	2.91474	3.12455	3.07014	3.02432	2.52438	2.7695	2.92014	3.18204	3.24193	3.21086	2.45161	3.08863	2.80164	3.06559	3.04613	3.0791	3.04398	2.68995	2.99145	3.02982	3.04525
140703actsa38_1	181514	181529	L337222-62	13200112	Esketamine 0.40 mg/kg	day1	Human	plasma	ESKETIVTRD2001 post-dose - 2	2.82666	2.97788	2.96509	2.93027	3.19479	3.00793	3.11149	2.96677	3.1251	2.92766	3.17062	3.03918	3.0379	3.19303	2.73363	3.62466	3.13816	2.60239	3.03939	2.81885	3.08655	2.88945	2.97225	3.21865	2.77237	2.52804	3.11402	3.07235	2.87317	2.75098	2.90518	3.09405	2.9041	3.04482	3.0091	3.00545	2.72286	2.86104	2.95314	2.96761
140703actsa39_1	181678	181685	R083896-58	20100705	Placebo IV 2X/WK	day1	Human	plasma	KETIVTRD2002 pre-dose - 1	2.93856	2.98045	2.98508	2.92885	2.97664	2.89952	2.99404	3.20718	3.31598	2.94576	3.16029	2.98804	3.14529	3.08529	3.05654	3.54739	2.89712	3.112	3.00283	3.21122	3.13627	2.95105	2.98384	2.80886	3.01597	2.8441	3.02012	3.12568	3.37948	2.68679	3.05729	3.14147	3.03094	3.14566	2.93055	3.08019	2.94474	3.21536	2.94505	3.01482
140703actsa40_1	181514	181531	P812622-62	13200113	Esketamine 0.20 mg/kg	day1	Human	plasma	ESKETIVTRD2001 post-dose - 2	3.06033	2.95909	3.07089	2.87804	3.19924	3.1079	3.22161	2.98503	3.10912	3.02279	3.47287	3.16641	3.02298	3.36892	3.11052	3.35135	2.91645	2.79857	3.08907	3.12653	3.11658	2.98886	3.05752	3.18355	2.71448	3.1187	3.04491	3.15468	2.96529	2.85527	3.06917	2.97181	2.99455	3.0991	3.11469	3.07389	2.87559	3.06891	3.08873	3.04586
140703actsa41_1	181634	181646	L022090-65	20100814	Ketamine IV 3X/WK	day1	Human	plasma	KETIVTRD2002 post-dose - 2	3.00137	2.99379	3.0529	3.11421	2.97009	3.02699	3.55505	2.9173	3.16266	2.97702	2.92621	2.92458	3.08656	2.90887	2.8942	2.94104	3.09417	2.61039	2.99455	3.06589	3.00868	3.14224	3.1513	2.60888	2.87007	2.82301	3.1578	3.17106	3.25061	2.90637	3.06459	2.5377	2.99209	3.0036	3.07881	3.03546	2.87163	3.09128	3.00357	3.01538
140703actsa42_1	181514	181571	Y101972-27	14900502	Esketamine 0.20 mg/kg	day4	Human	plasma	ESKETIVTRD2001 post-dose - 2	2.99645	2.94918	3.02805	2.99982	3.14886	3.00036	2.71302	3.04226	3.23314	3.10685	2.85662	2.93116	3.00959	3.1664	2.91676	3.32487	3.07962	2.70392	3.05365	2.79805	2.97262	3.23577	2.91083	2.97517	2.64484	2.6782	3.08727	3.16001	3.15447	2.92037	3.01491	3.28389	2.98824	3.08956	3.01366	3.03572	2.79574	3.02268	2.99625	3.07975
140703actsa43_1	181574	181600	S297842-27	13200118	Esketamine 0.40 mg/kg	day4	Human	plasma	ESKETIVTRD2001 pre-dose - 1	2.91752	3.60141	3.02215	3.1191	3.0634	2.82132	3.4277	3.05015	3.17116	3.09413	2.78106	3.0676	3.08226	3.2001	2.97678	2.47614	3.07008	2.46814	3.04693	3.47901	3.07874	3.23971	2.95169	2.64924	3.02432	2.88812	2.99528	2.96766	3.48845	2.77597	3.04492	3.12285	3.00494	3.12981	3.13074	3.07096	3.02267	3.12229	3.02471	3.0734
140703actsa44_1	181574	181583	L337212-55	13200108	Esketamine 0.20 mg/kg	day1	Human	plasma	ESKETIVTRD2001 pre-dose - 1	3.17164	2.89372	3.01891	2.87623	3.18522	2.9817	3.16351	3.09475	3.2577	2.9876	3.04772	2.92213	3.11144	3.16036	3.62357	3.14529	2.8187	3.10213	2.99579	3.34539	3.02868	2.98878	2.88351	2.93898	2.68487	2.81137	3.09044	3.09551	2.84207	2.70914	3.02445	3.50165	2.97955	2.97907	2.83146	2.97256	2.74507	3.29196	2.99351	3.00742
140703actsa45_1	181514	181562	T610203-27	14900304	Esketamine 0.40 mg/kg	day4	Human	plasma	ESKETIVTRD2001 post-dose - 2	2.95508	3.06622	3.04471	3.10231	3.18275	3.11543	2.37297	3.01192	3.13316	3.2234	3.27041	2.99265	3.18759	2.97857	2.91156	2.82478	3.29229	3.31111	3.0435	3.22269	3.20226	3.11473	2.78267	2.62545	2.98099	2.67722	3.03885	3.12895	3.08983	2.76041	3.15451	3.14693	3.01945	3.15945	3.07892	3.09826	2.83656	3.0638	3.04232	3.06897
140703actsa46_1	181574	181587	J909792-55	13200110	Placebo	day1	Human	plasma	ESKETIVTRD2001 pre-dose - 1	3.02863	2.73895	3.07272	2.88553	3.15516	3.12423	3.14445	3.19259	3.22667	2.99535	3.11074	2.9547	3.0537	3.24149	3.08581	3.22413	2.95747	2.82098	3.00552	3.12072	2.92475	2.95992	3.27382	3.1075	2.69553	2.76998	3.15542	3.0606	3.03754	2.71976	2.97632	2.77519	3.11526	2.98029	2.94074	3.04292	2.8384	3.11747	3.07458	2.99988
140703actsa47_1	181678	181686	R083886-58	20100706	Ketamine IV 2X/WK	day1	Human	plasma	KETIVTRD2002 pre-dose - 1	2.95442	2.86684	3.04083	3.15748	3.14157	3.11973	3.09612	3.09682	3.07018	2.86929	3.14364	3.00238	2.99308	3.01386	2.9807	3.07556	2.84856	3.70176	2.92553	3.30782	2.91407	2.93358	2.81712	3.61716	2.79316	2.90341	2.9478	3.11381	3.04954	2.64818	3.08303	2.8524	3.0402	3.08411	2.99015	3.07375	2.98816	3.03791	2.93727	2.88907
140703actsa48_1	181634	181666	S846897-65	20102201	Ketamine IV 2X/WK	day1	Human	plasma	KETIVTRD2002 post-dose - 2	3.11056	3.09304	3.08771	3.26712	2.93419	2.659	3.49473	3.11459	3.24541	3.10189	3.01053	3.06375	3.05488	2.7443	2.65811	3.77735	2.96039	3.12606	3.0493	2.91926	3.12621	3.13923	2.42694	3.33675	3.18316	3.42303	3.15595	3.12901	3.25777	3.27769	3.15504	3.28187	3.09521	3.07946	3.10028	3.07605	3.04581	3.02874	3.01464	3.06492
140703actsa49_1	181574	181592	J909862-20	13200113	Esketamine 0.40 mg/kg	day4	Human	plasma	ESKETIVTRD2001 pre-dose - 1	3.35261	2.85568	3.05596	3.12497	3.20873	3.07961	2.98956	3.06055	3.14731	3.12989	3.17954	3.10666	3.02106	3.30628	3.38325	2.95221	2.95102	2.93262	2.97755	3.15126	3.08076	3.19062	3.25567	3.61543	2.93207	2.81201	3.04272	3.13711	3.03754	2.80597	3.11516	3.2322	3.02676	3.21119	3.11367	3.07622	2.88573	2.87413	2.9785	3.00697
140703actsa50_1	181634	181658	K126984-65	20101316	Ketamine IV 3X/WK	day1	Human	plasma	KETIVTRD2002 post-dose - 2	3.04169	3.22256	3.04947	2.93672	2.90753	2.96345	2.98091	3.05211	2.90219	3.13592	2.99534	2.87276	3.10288	2.56432	2.91515	3.45132	3.00826	2.93454	3.04784	3.25741	3.16124	3.02701	3.19323	2.92683	3.01833	3.02936	3.15005	3.1857	2.95852	2.86527	3.05393	3.2613	3.03393	3.19256	3.05061	3.08193	3.19245	3.12186	3.02135	3.08972
140704actsa01_1	181678	181721	L901252-58	20102405	Ketamine IV 2X/WK	day1	Human	plasma	KETIVTRD2002 pre-dose - 1	2.92719	2.96279	3.04774	3.24377	3.16366	3.05045	3.30366	3.11207	2.91254	2.87748	3.20367	3.15698	3.09749	3.37034	2.96971	3.04636	2.96764	3.05267	3.01716	2.95931	3.09476	2.93358	3.0701	2.97977	3.1163	2.9987	3.07882	3.04842	3.22108	2.91296	3.05161	3.33688	2.99678	2.97646	3.07884	3.07019	3.0805	2.52987	3.00202	3.05586
140704actsa02_1	181514	181539	L337243-55	13200118	Placebo	day1	Human	plasma	ESKETIVTRD2001 post-dose - 2	3.00223	3.63603	3.03937	3.01041	3.04113	3.08234	3.16306	3.01181	3.02522	2.85749	2.77193	3.01993	3.01894	3.32757	2.80712	3.37656	3.09219	3.31111	3.07429	3.02722	3.036	3.03227	3.14716	3.10341	2.86942	2.86369	3.00969	2.96636	2.93919	2.6763	3.05793	3.10284	2.95116	2.98675	3.10542	3.06339	2.91341	3.34153	3.15124	3.08788
140704actsa03_1	181514	181547	M593632-62	13200702	Esketamine 0.40 mg/kg	day1	Human	plasma	ESKETIVTRD2001 post-dose - 2	3.04207	3.14452	2.95168	3.12406	2.70774	2.94211	3.20702	2.87371	2.35358	3.07752	3.00136	2.96387	2.92871	2.50649	3.12778	2.44652	2.99914	2.71728	3.03108	3.13512	3.02006	3.12789	2.92215	2.88513	4.16945	3.61758	2.71075	2.8052	2.86298	2.73457	3.05658	2.94117	2.95317	2.97469	2.98241	2.98039	3.53091	3.20062	3.01871	3.02572
140704actsa04_1	181634	181670	T161085-65	20102305	Ketamine IV 2X/WK	day1	Human	plasma	KETIVTRD2002 post-dose - 2	3.2903	3.01409	3.00567	2.91924	3.28831	3.03857	2.34763	2.99927	3.2086	2.91699	2.64284	2.93245	2.93417	2.96618	2.64454	3.46183	3.04872	2.66724	2.96254	2.63694	2.99776	2.99633	3.00177	2.74769	2.71963	2.93653	3.10665	2.9728	2.74792	2.79027	3.00814	3.31198	2.97567	2.62634	2.97337	2.96344	2.41843	3.42504	3.05935	2.9488
140704actsa05_1	181514	181519	I122602-62	13200106	Esketamine 0.20 mg/kg	day1	Human	plasma	ESKETIVTRD2001 post-dose - 2	3.257	3.08571	3.05313	3.19469	2.66991	3.01063	3.41098	2.83016	2.45511	3.12677	3.17086	3.05679	3.08184	2.50112	3.00429	2.54347	3.15806	3.15453	3.14985	2.55522	3.07538	3.2232	3.12168	2.53018	4.35218	3.58131	2.85153	2.99734	3.13025	3.14794	3.21459	3.20516	3.03673	3.16046	3.11453	3.11382	3.59335	3.28394	3.11336	3.12347
140704actsa06_1	181634	181667	S846896-65	20102203	Ketamine IV 3X/WK	day1	Human	plasma	KETIVTRD2002 post-dose - 2	3.11359	3.40658	3.0509	3.09009	3.05048	3.12384	3.08562	3.18334	3.20664	3.14382	3.20284	3.16067	3.0816	3.01089	2.81663	3.40981	2.99248	3.67063	3.17607	3.39663	3.06494	3.05809	3.29868	3.03827	3.13315	3.35469	3.15821	2.9363	3.28137	3.15882	3.17575	3.19599	3.09962	3.10348	3.12005	3.10234	2.99436	3.08331	3.17604	3.11904
140704actsa07_1	181514	181534	J909842-27	13200115	Esketamine 0.40 mg/kg	day4	Human	plasma	ESKETIVTRD2001 post-dose - 2	3.05867	3.11915	3.0101	3.07732	2.97146	3.08991	3.28063	2.97392	2.7676	2.94503	3.12363	3.00806	3.04216	2.45699	3.00915	2.80023	3.19458	3.69285	3.07808	2.99393	3.05721	3.21191	2.58909	3.10135	4.03378	3.32419	2.99711	2.8969	2.80916	2.86867	3.05908	3.20089	3.10006	3.11052	2.97671	3.0483	3.38493	3.1679	3.04493	2.97245
140704actsa08_1	181514	181556	S015042-27	14900102	Esketamine 0.40 mg/kg	day4	Human	plasma	ESKETIVTRD2001 post-dose - 2	2.98431	2.95337	3.06353	3.11119	3.20144	2.96799	2.34681	3.01777	3.2423	3.01301	3.15411	3.09172	2.97901	3.17641	3.17515	3.40139	2.97404	2.53685	3.02168	3.10819	3.0431	3.0845	2.95838	3.16111	2.71694	2.91064	3.19404	3.00999	2.95345	3.08794	3.07957	3.06714	3.03112	3.05297	3.08513	3.02153	2.93802	3.07432	2.98109	3.02281
140704actsa09_1	181634	181677	L901254-65	20102406	Placebo IV 2X/WK	day1	Human	plasma	KETIVTRD2002 post-dose - 2	2.96115	2.87397	2.99744	3.01877	3.20735	2.98129	1.80259	3.06161	3.10334	3.02499	3.61562	3.21085	2.90287	3.23777	2.81848	3.01349	2.88729	2.92526	3.02108	3.38771	2.95397	2.93579	2.69244	2.78415	3.03453	2.93037	3.16903	2.87316	1.94602	2.94497	3.03394	3.069	2.97987	3.17596	3.07813	3.01912	2.92005	3.04836	3.12067	2.99086
140704actsa10_1	181678	181720	E857146-58	20102404	Ketamine IV 3X/WK	day1	Human	plasma	KETIVTRD2002 pre-dose - 1	3.00684	3.11744	3.00252	2.92407	3.18829	3.00823	3.06772	3.06695	2.88121	2.87613	3.09687	3.02095	3.07281	2.70249	2.82583	3.72416	2.69154	3.09764	3.05139	2.93295	2.96577	3.02887	3.0339	2.92683	3.00521	3.11602	3.10596	2.94648	3.3375	3.21958	3.07239	3.32332	3.11408	3.03922	3.09477	3.05137	3.07177	3.02632	3.03474	3.01758
140704actsa11_1	181678	181697	V728308-58	20101302	Ketamine IV 3X/WK	day1	Human	plasma	KETIVTRD2002 pre-dose - 1	2.88262	3.05754	3.05271	3.13789	2.80317	3.07089	3.45756	2.90321	2.12945	3.00371	3.41371	2.99359	2.98757	2.59637	2.83308	2.49996	2.94205	3.29197	3.15145	3.60181	3.01871	2.95745	3.64345	2.89846	3.12493	3.42443	2.79413	2.9347	3.14007	2.85816	3.00528	3.0467	3.06138	3.18805	3.086	3.04722	3.65494	2.77829	3.02967	2.97366
140704actsa12_1	181678	181703	M225902-58	20101318	Ketamine IV 2X/WK	day1	Human	plasma	KETIVTRD2002 pre-dose - 1	3.05423	2.97277	2.90713	2.90245	2.8929	3.10339	2.98188	2.91301	2.30497	3.07465	2.74145	2.69992	3.00844	2.81414	3.1291	2.44815	3.23586	3.36108	3.05546	2.685	3.00469	2.97618	2.86552	3.0828	3.34919	3.08996	2.85938	3.04508	3.12639	2.58512	3.05295	3.09579	2.97939	3.37333	3.08126	3.04661	3.28279	3.73536	3.3043	3.08172
140704actsa13_1	181634	181642	R083886-65	20100706	Ketamine IV 2X/WK	day1	Human	plasma	KETIVTRD2002 post-dose - 2	3.0372	3.0423	2.9899	3.30707	3.29913	3.05803	3.16462	3.01903	3.09823	2.9787	3.24342	3.11307	2.97069	2.97679	2.76936	2.73184	2.98017	3.13983	3.05646	2.67833	2.92466	3.02327	2.53048	3.56498	3.004	2.98901	2.92374	2.91808	3.06944	3.02687	3.04774	2.71551	3.03444	3.06317	3.10599	3.00228	2.97499	3.23114	3.06503	2.96074
140704actsa14_1	181514	181527	J909792-62	13200110	Placebo	day1	Human	plasma	ESKETIVTRD2001 post-dose - 2	3.09007	3.04805	3.08795	3.16642	3.07072	2.89476	3.16915	3.17388	3.18772	2.89723	3.07184	3.07332	3.08921	3.24974	3.17687	3.10295	2.99738	3.0037	3.13334	2.76876	2.97897	3.11473	3.06074	3.09721	3.10657	3.10789	3.13394	2.98201	2.85967	2.7836	3.04933	2.7615	3.17544	3.31748	3.0681	3.09433	3.23851	3.07824	3.12868	3.04845
140704actsa15_1	181678	181692	I593575-58	20101105	Ketamine IV 3X/WK	day1	Human	plasma	KETIVTRD2002 pre-dose - 1	2.97891	3.12739	3.05832	2.95951	2.85923	3.06128	3.03575	2.99028	3.09959	2.78176	3.23901	3.08602	3.00931	2.95986	3.00775	3.1761	2.92364	3.19875	3.16587	2.96361	3.09171	2.86441	2.82497	3.0434	2.97347	3.08333	3.02874	3.01798	2.77281	2.75714	3.13583	3.31298	3.07176	3.13788	3.02868	3.09135	3.2444	3.33203	3.07737	2.97766
140704actsa16_1	181574	181632	J060463-62	14900503	Esketamine 0.40 mg/kg	day1	Human	plasma	ESKETIVTRD2001 pre-dose - 1	3.07422	3.01419	3.01968	3.04699	3.04592	3.10016	3.22161	3.07834	3.09237	3.09166	2.84894	3.14192	3.04771	3.03471	3.47491	3.85262	2.7917	3.10544	3.0332	2.96139	3.03518	2.98886	3.28048	3.45269	3.57527	3.86483	2.9162	2.93434	3.28825	3.69194	2.30964	2.84317	3.07122	3.10741	3.26611	3.07114	3.14454	3.34222	3.1314	3.10715
140704actsa17_1	181678	181712	S846896-58	20102203	Ketamine IV 3X/WK	day1	Human	plasma	KETIVTRD2002 pre-dose - 1	3.09462	3.41634	3.09819	3.22232	2.94588	3.10508	3.52762	3.02324	2.21861	3.08939	3.22371	3.12061	3.10782	2.99178	2.93376	2.65035	3.09382	1.8371	3.10165	2.67941	3.07339	3.19456	3.00847	3.3835	3.44151	3.49705	2.89573	2.92641	2.88382	3.15485	3.17443	3.33362	3.0545	3.32883	3.07517	3.15287	3.76793	2.87722	3.06828	3.09582
140704actsa18_1	181574	181607	M593632-55	13200702	Esketamine 0.40 mg/kg	day1	Human	plasma	ESKETIVTRD2001 pre-dose - 1	3.00828	2.97788	2.93797	3.13142	2.2355	3.00928	3.2209	2.71787	2.12978	3.02203	3.02326	2.9413	2.96079	2.58582	3.21639	2.31775	2.90279	2.96914	2.99463	2.84964	3.0424	3.04959	3.11443	2.7617	4.1346	3.65065	2.4656	2.57451	3.02032	3.2392	3.01903	2.99012	2.98949	2.43411	3.12946	2.93644	3.84837	3.31666	3.06387	2.9862
140704actsa19_1	181678	181709	T161034-58	20101919	Ketamine IV 3X/WK	day1	Human	plasma	KETIVTRD2002 pre-dose - 1	3.01389	2.87238	3.09741	3.03455	3.16239	3.07448	3.2275	3.04192	2.92667	2.90498	3.20539	3.09822	3.09194	3.11294	3.13206	2.97059	2.97089	3.45958	3.05328	2.49956	3.09092	2.96578	3.04977	2.74424	3.20497	3.1053	3.0646	3.19854	2.83351	2.94412	3.07124	2.76996	3.07023	3.16567	3.09594	3.08478	3.28959	2.86883	2.98557	3.06866
140704actsa20_1	181574	181590	L337342-20	13200112	Esketamine 0.40 mg/kg	day4	Human	plasma	ESKETIVTRD2001 pre-dose - 1	2.99944	3.08592	2.96617	2.92871	3.15396	2.94171	2.85605	3.07076	3.05907	3.14271	3.11798	3.11816	3.09043	3.14517	2.81331	3.68251	3.10648	2.79237	2.98408	3.08476	3.11428	2.29983	3.19447	3.57835	2.6505	2.97548	3.1628	3.09364	2.76859	2.94466	2.99018	3.10383	2.90569	2.95997	3.07778	2.96948	3.05757	2.26874	2.90916	3.00801
140704actsa21_1	181574	181575	I122612-55	13200101	Placebo	day1	Human	plasma	ESKETIVTRD2001 pre-dose - 1	3.04071	3.23803	3.10373	3.07047	3.33883	2.98875	3.41015	2.97902	3.29759	2.82923	3.20217	3.09784	2.99366	2.38405	2.75538	2.98846	3.00821	3.2631	3.0023	3.57045	2.89943	3.27402	4.02451	2.38033	3.87375	2.72025	3.186	3.07596	3.10846	2.75098	3.02926	2.94962	3.04759	3.16871	2.90276	3.08071	2.83473	2.81409	3.0201	2.94393
140704actsa22_1	181514	181545	M593642-62	13200701	Placebo	day1	Human	plasma	ESKETIVTRD2001 post-dose - 2	2.88439	2.92548	2.99058	3.02491	3.09626	3.05012	3.08383	3.06603	3.24792	3.05154	2.8852	2.90796	2.94751	2.92291	2.78389	3.2478	2.88558	2.87073	3.00334	3.15498	3.05424	2.96972	3.17062	3.35216	2.64103	2.488	3.17695	3.10685	2.79793	2.61612	2.27464	2.83942	3.02708	3.04242	2.85491	3.01842	2.76948	3.03722	2.97478	3.03279
140704actsa23_1	181574	181611	S516162-55	14800401	Placebo	day1	Human	plasma	ESKETIVTRD2001 pre-dose - 1	2.91212	2.97186	2.98108	3.09574	2.90073	2.98795	2.96647	2.9684	3.18811	2.8904	3.23556	3.19009	2.88112	3.07814	3.05207	2.49789	3.08282	2.26655	2.94281	3.18479	3.01856	3.09787	2.77867	3.08233	2.64294	2.63859	2.93969	2.99609	2.66377	2.84134	3.04285	3.14144	3.03447	3.33962	2.95831	2.97486	2.74172	3.11828	2.94661	3.00193
140704actsa24_1	181574	181596	P812682-20	13200116	Esketamine 0.40 mg/kg	day4	Human	plasma	ESKETIVTRD2001 pre-dose - 1	3.02266	3.12215	3.01695	3.02233	3.20893	2.83713	2.77041	3.15572	3.32468	2.99302	3.18532	3.19856	3.06702	3.1931	2.52473	3.16298	3.02513	3.49449	3.00291	3.08258	3.08007	2.89896	3.17547	2.599	2.73141	2.71933	3.15189	2.98989	2.96223	3.12928	3.10629	3.15938	3.06411	3.13403	3.04763	3.02483	2.76148	3.0989	2.97938	3.0282
140704actsa25_1	181678	181699	T025686-58	20101310	Ketamine IV 2X/WK	day1	Human	plasma	KETIVTRD2002 pre-dose - 1	2.91479	2.97658	2.95198	3.14623	3.02934	3.10846	3.16462	3.10522	3.35729	3.02749	2.91922	2.93952	3.05038	2.97976	3.23566	3.50271	2.80613	3.42531	3.02784	2.82889	3.01108	2.95532	3.017	3.08232	2.99791	2.5724	3.10283	2.85526	2.61617	2.79818	3.08093	2.56834	3.06748	3.19106	2.94146	2.97847	2.47572	3.38609	3.06033	3.00773
140704actsa26_1	181678	181682	V865985-58	20100611	Ketamine IV 3X/WK	day1	Human	plasma	KETIVTRD2002 pre-dose - 1	2.88262	2.83988	3.06822	3.07293	2.67756	3.03885	3.29554	3.09088	3.44766	3.11346	3.03482	3.09319	3.03058	3.13407	2.91924	3.46442	2.83759	2.97912	3.02433	3.29077	3.10953	2.97826	2.78525	2.9539	2.96498	3.27863	2.85613	3.04065	3.38524	3.11395	3.09385	2.95692	3.05984	3.19906	2.93044	3.07665	2.92153	2.96851	2.93791	2.99941
140704actsa27_1	181574	181580	I122683-20	13200106	Esketamine 0.20 mg/kg	day4	Human	plasma	ESKETIVTRD2001 pre-dose - 1	3.10617	2.70923	3.11586	2.96308	3.11319	2.83734	3.27028	3.03367	3.27146	3.03174	3.25443	3.04022	3.06441	2.82081	3.07303	3.83808	3.11042	3.13392	3.04727	3.0193	2.9971	2.98886	2.97814	2.54724	2.99983	2.82466	3.25499	3.20048	3.02838	2.85527	3.15581	2.94225	3.08067	3.13249	2.92345	3.04241	2.81006	2.93919	2.96784	3.11725
140704actsa28_1	181514	181550	S200652-27	13200704	Esketamine 0.20 mg/kg	day4	Human	plasma	ESKETIVTRD2001 post-dose - 2	3.06446	3.08571	3.08909	3.21073	3.2471	3.06782	2.21784	3.09529	3.20775	2.90231	2.95252	3.00546	3.06966	3.28629	2.83098	2.99649	3.19984	2.88412	3.0908	3.13398	3.12411	2.99447	2.90337	2.68531	2.61452	2.64026	3.13304	3.09669	3.07289	2.80597	3.08348	2.96537	3.04596	3.10939	2.93287	3.0547	2.95447	3.10879	3.09222	3.02917
140704actsa29_1	181678	181719	E857147-58	20102402	Placebo IV 3X/WK	day1	Human	plasma	KETIVTRD2002 pre-dose - 1	2.9756	2.76433	3.06456	2.87181	3.18215	2.97238	3.06772	3.1304	3.36099	3.13726	3.18103	2.81432	3.08867	3.06149	2.90478	3.47298	2.97367	3.35447	2.92426	2.98648	2.91799	2.94673	2.92618	2.66098	2.82536	2.89052	3.08467	3.14545	3.04954	2.51597	2.29689	2.86697	3.04776	3.08725	2.95269	2.9409	2.73273	2.94932	2.91309	3.08398
140704actsa30_1	181514	181555	S014953-62	14900102	Esketamine 0.40 mg/kg	day1	Human	plasma	ESKETIVTRD2001 post-dose - 2	3.02829	2.86982	3.08187	2.99301	3.18579	3.01678	2.95278	3.0427	3.24972	3.04177	2.86871	2.9911	2.97383	3.15367	3.01129	3.57625	2.94064	2.81569	2.93918	2.99976	2.99137	2.96694	3.25012	3.21865	2.67606	2.79207	3.18085	3.16036	2.77458	2.61612	3.05743	3.17105	3.03225	3.0472	2.89644	2.99879	2.69033	3.20708	2.9968	3.03636
140704actsa31_1	181574	181598	S297852-27	13200117	Esketamine 0.20 mg/kg	day4	Human	plasma	ESKETIVTRD2001 pre-dose - 1	3.00092	3.01638	2.99954	2.78975	3.20719	3.06317	2.61616	3.08643	3.23939	3.09889	3.35141	3.00334	3.06843	3.01507	3.03986	3.21099	3.13986	2.06017	2.98441	2.81758	2.93194	2.38476	2.48588	2.39525	2.84256	2.89119	3.19236	3.00314	3.34072	2.90786	3.1092	2.67155	3.01981	3.11228	2.99259	3.02752	2.8457	2.87259	2.92928	3.01116
140704actsa32_1	181634	181661	D761337-65	20101508	Placebo IV 2X/WK	day1	Human	plasma	KETIVTRD2002 post-dose - 2	3.06618	2.92347	3.01523	2.93201	2.91733	2.68782	3.42153	3.10527	3.22943	3.10867	2.62633	2.93805	2.99985	3.32761	3.53477	3.30726	3.04035	3.34948	2.98894	3.06059	2.97221	2.8064	3.29746	2.60203	3.04468	2.67513	3.0958	3.15277	3.12838	2.61761	3.02256	3.70081	3.02784	2.99344	2.99033	3.02148	2.83243	3.46064	3.09164	3.07646
140704actsa33_1	181634	181654	V728307-65	20101308	Ketamine IV 2X/WK	day1	Human	plasma	KETIVTRD2002 post-dose - 2	2.97236	2.97071	3.09072	2.77424	3.00189	3.06656	3.07923	2.98718	3.18494	2.90039	2.9919	3.14439	3.01625	3.08779	3.07047	2.58145	2.82481	3.63588	3.06917	2.81784	2.89028	3.03625	3.04826	3.19264	3.00279	2.90255	2.84302	2.9028	2.70113	2.5281	3.06709	2.82825	3.00454	2.96268	2.97659	2.97309	2.6992	2.97056	3.15048	2.9429
140704actsa34_1	181634	181662	R083996-65	20101602	Ketamine IV 3X/WK	day1	Human	plasma	KETIVTRD2002 post-dose - 2	3.23537	2.96677	2.99725	3.03059	3.19159	3.12345	3.25331	3.03025	3.2318	3.09004	2.82359	2.86531	2.97841	3.01646	2.96786	3.6681	2.67261	2.98769	2.94365	3.20988	3.07657	3.1239	3.21005	3.55288	3.08436	3.03947	3.33672	2.99146	2.97406	3.02687	3.09905	3.23114	3.01996	3.17615	3.11852	3.09797	2.84296	3.03664	2.93628	3.05063
140704actsa35_1	181514	181542	I699262-27	13200301	Esketamine 0.40 mg/kg	day4	Human	plasma	ESKETIVTRD2001 post-dose - 2	2.92627	3.01638	3.00897	2.66745	3.17799	2.97149	3.30251	3.01822	3.20963	2.93625	2.83413	2.94152	3.13754	3.14325	2.73363	3.66657	2.96673	3.25709	3.01459	2.70272	3.07809	3.04959	2.86318	3.3731	2.69008	2.86401	3.20317	3.16006	2.72497	2.64549	2.96097	3.37461	2.99239	2.94097	2.83709	2.96164	2.85109	2.96694	2.98204	3.06397
140704actsa36_1	181634	181673	E857152-65	20102401	Ketamine IV 2X/WK	day1	Human	plasma	KETIVTRD2002 post-dose - 2	3.06031	3.06087	3.02137	2.83881	3.17256	3.12405	3.10165	3.09159	3.23255	2.9512	3.47334	3.07107	3.06139	2.8251	3.17038	3.3836	3.21681	2.95272	2.99798	3.08657	2.98834	3.03257	3.10769	2.69133	3.08229	2.82248	3.37549	2.89387	2.97021	2.77415	3.06506	3.17357	3.07918	3.08508	2.98304	2.97421	2.73273	3.02231	2.99426	3.03901
140704actsa37_1	181678	181698	V728307-58	20101308	Ketamine IV 2X/WK	day1	Human	plasma	KETIVTRD2002 pre-dose - 1	2.93786	3.02485	3.20533	2.60469	3.25113	2.97136	2.67268	3.18502	3.52477	2.99234	2.72235	2.97105	3.04862	2.99295	3.03245	3.26897	3.02508	2.53194	2.97874	3.27315	3.02096	3.24325	3.16618	3.45873	2.42465	2.22406	2.90327	3.1945	2.52515	2.51597	2.56852	3.05287	3.14735	2.97456	3.03833	2.86956	2.72839	2.77166	3.03794	2.92988
140704actsa38_1	181634	181643	S233459-65	20100808	Ketamine IV 2X/WK	day1	Human	plasma	KETIVTRD2002 post-dose - 2	3.11248	3.04743	3.0168	2.89438	3.36229	3.02943	3.28731	3.09312	3.25448	2.90839	2.9485	2.96925	3.0119	3.16071	2.77206	3.81236	3.26115	2.31896	3.00812	2.96993	3.04315	3.00611	3.29102	3.83525	3.01478	2.90125	3.1949	3.16156	3.2236	2.94497	2.93865	3.26686	2.9464	2.95412	2.99774	3.0457	2.87815	3.15312	3.01379	3.0529
140704actsa39_1	181634	181650	J320193-65	20101209	Ketamine IV 3X/WK	day1	Human	plasma	KETIVTRD2002 post-dose - 2	3.11913	3.04573	2.97058	2.85374	3.1959	3.03812	3.1696	3.0535	3.11448	3.13953	3.17754	2.98008	2.94716	3.19267	3.35319	3.07556	3.14514	3.34948	2.98289	3.13038	2.98026	3.11765	3.22927	2.76359	3.03225	2.93257	3.41756	3.17389	2.87855	2.70525	3.06171	2.62042	2.93742	3.24537	3.03581	3.01979	2.87163	3.22729	2.98687	3.11567
140704actsa40_1	181574	181588	L337362-20	13200110	Esketamine 0.20 mg/kg	day4	Human	plasma	ESKETIVTRD2001 pre-dose - 1	3.09085	2.93185	3.05532	2.91446	3.11217	3.1379	3.2272	3.26766	3.23274	3.03216	3.15608	2.74418	3.05793	3.21538	2.95053	3.69912	2.90403	2.67395	2.96809	2.49899	2.94032	3.18268	3.15542	3.20789	2.55757	2.88472	3.16642	2.94311	2.99521	2.76824	3.03449	3.02085	3.13533	3.13276	2.88966	3.00245	2.79226	2.41834	2.95187	3.01534
140704actsa41_1	181514	181566	T610212-27	14900306	Esketamine 0.20 mg/kg	day4	Human	plasma	ESKETIVTRD2001 post-dose - 2	3.2815	3.03999	3.03035	3.00521	3.18278	3.07435	2.51598	3.06827	3.23523	3.08721	2.89211	3.01284	2.99414	2.8611	3.18577	3.07099	3.13015	2.9118	2.95507	3.09698	2.90786	3.12579	3.38574	3.73094	2.69352	2.85637	3.183	3.06798	3.25344	3.32631	3.04928	3.09405	3.04472	3.16515	2.93384	3.04557	3.10586	2.6063	2.81438	3.06514
140704actsa42_1	181514	181515	I122612-62	13200101	Placebo	day1	Human	plasma	ESKETIVTRD2001 post-dose - 2	3.06911	3.25728	3.04921	3.22807	3.21394	3.02918	3.13802	2.94466	3.2084	2.91391	3.0612	3.07081	2.9949	2.82669	2.70215	3.10815	3.05044	3.49449	3.0652	2.90793	2.92153	3.93982	2.58754	2.52839	2.71202	2.46058	2.96807	2.92124	2.96223	3.06865	2.71602	2.57757	2.99288	3.17612	3.0122	3.03494	2.71759	3.23264	3.13345	2.93735
140704actsa43_1	181514	181560	K654072-20	14900303	Esketamine 0.40 mg/kg	day4	Human	plasma	ESKETIVTRD2001 post-dose - 2	2.93146	2.99748	3.06152	3.03889	2.80953	2.97799	3.16351	2.84623	2.61324	2.9153	3.16105	3.09954	3.03074	3.07401	2.64617	2.43094	3.0112	3.12443	2.98836	3.23669	3.01341	2.96694	2.55324	2.40013	2.6725	2.98417	2.82741	2.95663	2.79217	2.81263	3.07564	3.16816	2.99085	3.09618	3.05054	3.01221	3.22409	3.30302	3.10261	2.91549
140704actsa44_1	181678	181704	D761329-58	20101503	Ketamine IV 3X/WK	day1	Human	plasma	KETIVTRD2002 pre-dose - 1	3.03924	2.99639	3.07172	3.13413	3.11286	3.0976	3.02079	3.10434	3.3631	3.09586	3.01724	3.07875	3.06608	3.20342	3.29936	3.42869	2.96028	2.68016	3.09341	2.74774	3.05937	3.012	3.06364	3.24141	3.05092	2.89075	3.12015	3.07272	3.01344	2.73417	3.10732	2.9963	3.11011	3.0498	2.95351	3.03689	2.99558	3.24022	3.01067	3.11172
140704actsa45_1	181514	181523	L337212-62	13200108	Esketamine 0.20 mg/kg	day1	Human	plasma	ESKETIVTRD2001 post-dose - 2	2.97342	3.01452	3.00583	2.93337	2.95876	3.06076	2.80603	3.0389	3.12035	2.81579	3.13273	2.96767	3.09072	3.14079	3.33332	3.15199	2.86974	3.18731	3.06361	2.65492	3.03216	3.05675	3.05219	2.75929	2.70871	2.88288	2.94479	2.99341	3.14168	2.94466	2.99324	3.06369	2.95735	3.11587	2.96552	3.03165	2.70142	3.31554	3.07431	3.01789
140704actsa46_1	181574	181599	L337243-62	13200118	Placebo	day1	Human	plasma	ESKETIVTRD2001 pre-dose - 1	3.02863	3.54331	2.98999	3.05105	3.03655	3.11203	3.16915	3.03838	3.09894	2.95866	3.11399	3.10432	3.04968	3.30807	3.19272	2.74746	3.08615	3.32179	3.07104	2.99393	3.0428	3.03747	2.75632	3.05852	2.90889	2.85835	2.97021	2.87617	2.85358	2.97797	3.09052	3.00295	3.00174	3.16046	3.09353	3.04614	3.08389	3.21993	3.12834	3.05378
140704actsa47_1	181634	181641	I496603-65	20100623	Ketamine IV 3X/WK	day1	Human	plasma	KETIVTRD2002 post-dose - 2	2.96806	2.96303	2.98793	3.1052	3.1287	3.11608	3.00549	3.17828	3.27472	3.07783	3.39231	3.02687	3.08492	2.9593	2.75127	3.34901	3.15413	3.1477	3.07051	2.53051	3.06826	2.97823	2.98266	2.70843	3.02218	3.14423	3.05703	2.99644	3.10678	3.17826	3.08621	2.97487	3.09362	3.16274	2.95951	2.99345	2.85592	3.05117	3.03893	3.05182
140704actsa48_1	181634	181647	I593561-65	20101102	Placebo IV 3X/WK	day1	Human	plasma	KETIVTRD2002 post-dose - 2	3.28026	3.14705	3.12317	3.16244	2.88295	3.1836	3.30118	3.17883	3.3096	3.13102	2.61312	2.91148	3.09391	3.15619	3.30259	3.43331	3.08982	4.05559	3.00421	3.66352	3.02679	3.04377	3.30017	3.05351	3.02499	3.17296	3.26845	3.08504	3.33364	3.29962	3.12157	3.16152	3.11101	3.14051	3.08921	3.10553	2.96932	3.12895	3.01536	3.13895
140704actsa49_1	181678	181710	L020273-58	20101922	Ketamine IV 2X/WK	day1	Human	plasma	KETIVTRD2002 pre-dose - 1	2.82785	2.90154	3.07491	2.87535	3.25737	3.09715	3.10165	3.0844	3.24228	3.08726	2.52468	3.19855	3.04444	3.34737	3.03409	3.26523	3.21523	2.65347	2.95163	2.71676	2.9123	3.10652	3.06423	2.68538	2.85561	2.7962	3.16813	3.04939	2.98168	2.74063	3.0165	2.56834	3.05789	3.10473	3.03545	2.9493	2.87815	3.14831	2.98575	3.01023
140704actsa50_1	181678	181718	E857152-58	20102401	Ketamine IV 2X/WK	day1	Human	plasma	KETIVTRD2002 pre-dose - 1	3.15405	2.90154	3.07889	3.03705	3.31154	2.86428	3.20344	3.13688	3.12302	3.0783	3.59209	3.13478	3.13841	2.90074	3.42406	3.51305	3.21173	2.29584	3.00584	2.90522	3.03108	3.05779	3.06423	2.79416	3.32053	3.21006	3.38434	3.04453	3.33957	3.46823	3.10493	2.90582	3.0838	3.06419	3.02234	3.03864	3.22834	2.82133	2.99216	3.08603
140705actsa01_1	181514	181561	T610153-62	14900304	Placebo	day1	Human	plasma	ESKETIVTRD2001 post-dose - 2	3.19222	2.61351	3.02049	3.01332	3.00994	3.12216	3.50558	2.98624	2.80832	3.09613	2.83821	2.99951	3.10306	2.98324	2.98946	2.17392	3.31734	3.63169	2.99555	3.31605	3.11295	3.11247	3.22249	2.82024	3.57989	3.21531	3.0589	3.14355	3.06858	2.81325	3.091	3.23016	3.03859	3.07955	3.03088	3.04762	3.38306	3.38987	3.11158	3.10073
140705actsa02_1	181634	181676	L901252-65	20102405	Ketamine IV 2X/WK	day1	Human	plasma	KETIVTRD2002 post-dose - 2	2.99086	3.11295	2.9506	3.05345	3.16719	3.04628	3.30366	2.91237	2.49294	3.07013	3.07995	3.04659	3.07326	3.31953	2.92127	2.77699	3.31405	3.13298	3.06946	3.00254	3.09441	3.16432	2.92364	2.75834	2.85886	3.11602	2.96728	2.85295	3.61242	2.92596	3.02968	3.2237	2.9085	3.01496	3.07329	3.03077	3.12397	2.69374	3.04899	3.05349
140705actsa03_1	181574	181616	S015042-20	14900102	Esketamine 0.40 mg/kg	day4	Human	plasma	ESKETIVTRD2001 pre-dose - 1	2.99269	3.05747	3.03736	3.05856	3.16329	2.97832	3.16849	2.99329	3.00486	2.98711	3.04601	3.05066	2.99322	3.16605	3.24113	3.19268	2.9999	2.82705	2.97244	3.21561	3.03695	3.08675	3.20604	3.22651	2.64673	3.12464	3.07054	2.90125	3.03594	2.73457	3.0605	2.78118	3.06003	2.94908	2.90194	2.98089	3.11915	2.95993	2.92813	3.04806
140705actsa04_1	181574	181579	I122602-55	13200106	Esketamine 0.20 mg/kg	day1	Human	plasma	ESKETIVTRD2001 pre-dose - 1	3.09085	2.74969	3.07382	3.05105	2.92015	3.03733	2.91425	2.9864	3.07676	2.96166	3.24815	3.08109	3.09371	2.6796	3.22147	2.98477	3.20079	2.9779	3.05468	3.01345	3.0259	3.18068	2.47039	2.81335	4.06464	3.27042	3.11467	3.1011	2.84742	2.96672	3.18576	3.10028	3.08837	3.05682	2.99202	3.01353	3.13646	2.24501	3.00206	3.15147
140705actsa05_1	181514	181568	M049144-27	14900307	Esketamine 0.40 mg/kg	day4	Human	plasma	ESKETIVTRD2001 post-dose - 2	2.982	3.13271	3.03809	2.8745	3.06136	2.97208	3.1432	3.03581	3.03824	2.78126	2.8711	2.95594	2.92946	3.01572	2.86974	3.35517	2.88946	2.51944	3.03383	2.71711	3.01849	2.9325	2.25491	2.92691	2.63719	3.02885	3.00884	2.96224	3.18831	2.64549	2.97297	2.97826	2.98815	2.99971	3.01046	2.96448	3.0628	3.30695	3.10289	2.99499
140705actsa06_1	181678	181694	J320193-58	20101209	Ketamine IV 3X/WK	day1	Human	plasma	KETIVTRD2002 pre-dose - 1	3.14479	2.96677	2.96997	3.14311	3.08701	2.99723	2.89598	2.87202	2.79619	3.14178	3.33512	3.14797	2.93327	3.1728	3.22779	2.35196	3.04733	3.76183	3.04963	3.15176	2.89491	3.05426	3.1308	2.74229	2.99174	3.16084	3.16178	3.21524	2.91778	2.99305	3.03915	2.67209	2.83058	3.01924	2.96401	2.98674	3.3106	3.30316	3.05198	3.04918
140705actsa07_1	181678	181715	T161085-58	20102305	Ketamine IV 2X/WK	day1	Human	plasma	KETIVTRD2002 pre-dose - 1	2.86399	2.80613	3.04168	2.6253	3.32972	3.03423	3.00051	2.99432	3.11989	2.93114	2.77294	2.9266	2.95264	2.97818	2.86339	3.42968	2.84201	3.13298	3.02799	2.62906	2.98949	3.13315	2.99512	3.35035	2.83903	3.13158	3.15098	2.8958	2.69501	2.63816	3.0263	3.21465	2.96002	2.90771	2.98365	3.01736	2.99972	3.27356	3.07287	2.97666
140705actsa08_1	181574	181586	J909853-20	13200109	Esketamine 0.20 mg/kg	day4	Human	plasma	ESKETIVTRD2001 pre-dose - 1	3.0366	3.27586	2.92062	2.95453	2.77916	3.09228	3.26513	2.911	2.68139	2.99073	3.08877	3.17344	3.00864	2.82801	3.00141	2.71175	3.05925	2.64775	2.95016	2.83511	2.89541	3.14434	2.94774	3.14538	4.10568	3.38189	2.98163	2.83661	3.03594	3.14248	3.12612	2.68478	2.9166	3.01738	2.98087	3.01741	3.28687	2.9477	2.92322	2.93476
140705actsa09_1	181678	181716	K926425-58	20102308	Ketamine IV 3X/WK	day1	Human	plasma	KETIVTRD2002 pre-dose - 1	2.99274	3.02839	3.04327	3.0522	3.1545	3.08518	3.09612	2.93411	2.69793	3.01938	2.90282	3.16181	2.87835	3.28047	2.46143	3.47128	3.04687	2.31896	3.0653	2.88096	2.96853	3.02327	2.95577	3.02162	2.96889	3.54346	3.14911	2.89568	3.35986	3.29593	3.06278	3.34172	3.10627	2.90771	3.02201	3.03808	3.32872	3.16899	3.06131	3.00743
140705actsa10_1	181514	181516	I122672-27	13200101	Esketamine 0.40 mg/kg	day4	Human	plasma	ESKETIVTRD2001 post-dose - 2	3.09648	3.21166	3.01222	3.07516	3.24153	2.96903	3.08383	2.82869	2.79615	2.9315	3.13273	3.03657	3.01452	2.88101	2.69022	3.16732	3.11251	3.10964	3.02316	2.85674	2.92199	2.86993	3.04316	2.45966	2.66345	3.18136	2.96807	2.90683	2.78637	3.03343	2.98642	2.97021	2.99666	2.8933	2.848	3.01939	3.21721	3.15737	3.06488	2.97322
140705actsa11_1	181678	181693	D154827-58	20101205	Placebo IV 2X/WK	day1	Human	plasma	KETIVTRD2002 pre-dose - 1	3.0211	3.0177	3.02422	3.07293	2.59609	3.02731	3.83402	3.02617	3.063	3.05711	2.87602	3.11879	3.09571	3.1563	2.77742	2.58145	2.88596	2.85653	3.08685	3.1592	2.95785	3.1869	3.50497	2.76359	3.34312	2.72417	2.53689	2.95514	2.99292	2.76593	2.89023	2.84646	3.02259	2.91178	3.01657	3.09482	2.91556	2.87687	3.03294	3.07194
140705actsa12_1	181574	181631	Y101972-20	14900502	Esketamine 0.20 mg/kg	day4	Human	plasma	ESKETIVTRD2001 pre-dose - 1	3.01336	3.07605	3.01039	3.08096	3.088	2.99521	3.46585	3.04417	3.26383	3.09778	3.09817	2.94349	2.98465	3.18827	2.9617	2.99435	2.96179	2.75585	2.99447	3.13249	2.92788	2.77254	3.08977	3.10008	2.78244	2.88942	3.05031	3.16504	2.62688	2.79021	3.01461	3.21825	2.99167	2.88244	3.06207	3.00245	2.7298	3.02587	2.98214	3.0719
140705actsa13_1	181514	181548	M593682-27	13200702	Esketamine 0.40 mg/kg	day4	Human	plasma	ESKETIVTRD2001 post-dose - 2	2.982	3.08917	2.97193	2.92244	2.72333	2.96063	2.94583	3.01543	3.12039	3.03247	3.03036	2.8815	2.98912	3.00005	3.19042	2.49789	2.84915	2.95991	3.01185	2.70756	2.97724	2.93546	3.17788	3.38756	2.72983	2.61593	2.61572	3.06452	2.88319	2.76696	2.95997	2.76995	2.98873	2.87651	2.91237	2.9457	2.61132	3.24013	3.0566	3.00435
140705actsa14_1	181514	181522	L337332-27	13200107	Esketamine 0.40 mg/kg	day4	Human	plasma	ESKETIVTRD2001 post-dose - 2	3.06528	3.0838	3.10452	3.1238	3.02712	3.14534	3.75726	2.98999	2.99574	3.03655	2.94812	3.0196	2.91437	2.89315	3.00429	2.85332	2.97168	3.59361	3.01934	2.38699	3.02586	3.10564	2.56719	3.28106	4.20742	3.21201	2.90888	2.96595	3.04657	2.51282	3.11969	2.66621	3.03612	3.01094	2.89057	3.01797	3.10276	3.27203	3.0317	3.04371
140705actsa15_1	181574	181608	M593682-20	13200702	Esketamine 0.40 mg/kg	day4	Human	plasma	ESKETIVTRD2001 pre-dose - 1	3.29313	3.05055	3.04981	3.00655	2.88529	2.763	3.42369	3.11717	3.22513	3.15328	3.16381	3.00967	3.09837	3.01168	3.3342	2.42299	2.96344	3.25103	2.93476	3.34159	3.06155	3.21651	3.28111	3.41125	2.69524	2.78516	2.80141	3.06669	3.13844	2.64549	3.04578	3.42003	3.058	2.85692	2.94679	2.9948	2.88351	2.78114	2.84076	3.02579
140705actsa16_1	181574	181589	L337222-55	13200112	Esketamine 0.40 mg/kg	day1	Human	plasma	ESKETIVTRD2001 pre-dose - 1	2.92101	3.07272	2.96587	3.03132	2.77092	3.03274	2.76119	2.95543	3.08672	3.02684	3.05619	3.16028	3.07729	3.18279	2.51215	2.40675	3.07898	2.86007	2.96741	3.48667	3.09969	2.97248	3.25435	3.28626	2.733	2.54972	2.81411	3.09409	2.9355	2.81993	3.04823	3.26198	2.94288	2.81287	2.94979	2.99094	2.78817	2.75139	2.90153	3.0173
140705actsa17_1	181678	181711	S846897-58	20102201	Ketamine IV 2X/WK	day1	Human	plasma	KETIVTRD2002 pre-dose - 1	3.02807	2.89929	3.07388	2.93672	2.7033	3.03651	3.1339	3.01824	3.02502	2.93866	2.85111	2.99682	2.99836	2.64095	3.13103	2.88585	2.93078	3.36435	3.11956	2.80655	3.0173	3.01571	2.82633	3.32081	3.06759	2.76433	2.99226	3.20929	2.84134	2.74918	3.0601	3.28322	3.02136	2.96333	2.96727	3.05118	2.79566	2.87371	3.03316	3.00175
140705actsa18_1	181678	181701	J531342-58	20101314	Ketamine IV 3X/WK	day1	Human	plasma	KETIVTRD2002 pre-dose - 1	2.96115	2.90154	3.00672	3.0161	3.20149	3.03892	3.42489	3.10086	3.16196	3.05217	2.87822	3.05316	3.0324	3.14009	2.92127	2.9008	3.2332	3.068	3.01063	3.30332	3.07318	3.06997	2.77865	2.97977	3.21032	2.69733	3.09722	3.0321	2.84134	2.90637	2.94507	2.94956	3.02848	3.0232	2.91705	2.99165	2.85496	3.2777	3.08365	3.04435
140705actsa19_1	181514	181532	J909862-27	13200113	Esketamine 0.40 mg/kg	day4	Human	plasma	ESKETIVTRD2001 post-dose - 2	3.11513	3.00316	3.01429	2.99561	3.16027	3.07024	3.25976	2.96207	3.04021	2.97425	3.1923	3.14924	2.91415	3.26698	3.1264	2.9543	2.83745	3.13392	3.13141	2.95476	3.01175	3.09871	3.16356	3.89303	2.87113	2.74853	2.99345	3.09389	2.80916	2.82757	3.04376	3.06058	2.96655	2.89632	2.87754	3.01827	2.97591	3.09822	3.14227	3.01566
140705actsa20_1	181574	181614	K654063-20	14900101	Esketamine 0.40 mg/kg	day4	Human	plasma	ESKETIVTRD2001 pre-dose - 1	2.56437	2.63758	2.93553	2.99982	2.23724	2.96249	3.01221	2.92459	2.51163	3.14039	2.96072	2.98821	3.04208	2.70823	3.19158	2.44652	2.96999	3.23253	3.00441	2.76787	3.12555	3.09122	3.06108	3.29401	3.86936	3.48289	2.71794	2.9688	2.80927	2.75902	3.0888	3.27425	3.01812	2.90013	2.96278	2.96894	3.20896	3.36667	3.06183	3.10458
140705actsa21_1	181514	181538	S297852-20	13200117	Esketamine 0.20 mg/kg	day4	Human	plasma	ESKETIVTRD2001 post-dose - 2	3.08175	3.1973	3.01699	3.07282	3.11741	3.05245	3.30251	3.00964	3.08234	2.97824	3.42339	3.00876	3.01759	3.10859	2.94158	3.2571	3.21488	3.62271	3.06441	3.11575	2.91705	3.11522	3.10904	2.7243	2.98764	3.03975	3.15964	3.06479	3.53027	3.21248	3.07805	2.45639	2.98815	2.96062	3.04022	3.08081	2.9447	3.05933	3.03417	3.00738
140705actsa22_1	181514	181554	K654063-27	14900101	Esketamine 0.40 mg/kg	day4	Human	plasma	ESKETIVTRD2001 post-dose - 2	2.96788	2.88429	2.91848	3.09909	2.23022	3.03259	2.81464	2.82593	2.35666	3.06745	3.0792	2.81285	2.98894	2.42327	3.02577	2.5825	2.97645	2.89157	3.00847	2.7832	3.09242	3.02755	2.92215	3.24658	3.86167	3.59409	2.62892	2.91359	2.97941	3.34869	3.09733	2.8189	2.93598	2.84462	2.96614	3.02812	3.26342	3.16944	3.05591	3.03927
140705actsa23_1	181634	181648	I593575-65	20101105	Ketamine IV 3X/WK	day1	Human	plasma	KETIVTRD2002 post-dose - 2	3.15506	3.34775	3.03647	3.12399	3.05528	2.91419	2.94904	3.06968	3.1874	3.08631	2.86741	2.78079	3.02286	2.98574	2.8528	3.5756	3.09071	1.88512	3.03848	3.27449	3.12933	3.21995	3.37813	3.3665	3.19802	2.88275	3.24143	2.95898	3.27889	2.71838	3.13973	3.12802	3.1124	2.9193	3.10164	3.05146	2.91369	3.39017	3.10274	3.08798
140705actsa24_1	181634	181660	D761336-65	20101506	Ketamine IV 2X/WK	day1	Human	plasma	KETIVTRD2002 post-dose - 2	3.00804	2.78703	3.03207	3.19827	3.14442	3.08968	3.06772	3.08302	3.20714	3.00908	2.82971	2.80677	2.94257	3.18032	2.87238	3.32432	2.85216	3.14662	2.95985	3.15624	3.02235	3.02887	3.30257	3.74566	3.03111	3.08692	3.14596	3.00448	2.97788	3.3832	3.0365	2.83439	3.03705	2.91105	3.01139	3.06287	2.90799	3.13467	2.98478	3.00615
140705actsa25_1	181574	181578	I122712-20	13200105	Esketamine 0.40 mg/kg	day4	Human	plasma	ESKETIVTRD2001 pre-dose - 1	3.09345	3.05747	3.10717	2.89821	3.40088	3.0226	2.7973	3.22975	3.6241	3.23089	3.0545	2.93105	3.08261	3.17059	3.203	3.68686	3.17627	2.51944	2.96204	2.7593	2.90634	3.14027	3.23289	2.58563	2.82855	3.00039	3.10494	3.09418	3.17316	3.32955	3.06381	2.74683	3.10697	2.89938	2.91281	3.04186	2.91507	2.59054	2.85685	2.95292
140705actsa26_1	181514	181552	S516202-20	14800401	Esketamine 0.40 mg/kg	day4	Human	plasma	ESKETIVTRD2001 post-dose - 2	3.09587	3.11448	2.99281	2.92402	3.14483	3.04288	3.4721	2.99623	3.02913	3.02097	3.04772	3.06422	2.93377	3.15986	2.80368	3.43205	3.13188	3.44122	3.04273	3.23616	3.01139	3.23749	3.10632	3.21865	2.74392	3.02529	3.19738	2.96732	2.56269	2.96228	2.97652	3.04969	3.03421	3.00207	2.99058	3.07761	2.96737	2.93351	3.04972	3.02723
140705actsa27_1	181514	181572	J060463-55	14900503	Esketamine 0.40 mg/kg	day1	Human	plasma	ESKETIVTRD2001 post-dose - 2	3.32806	3.012	3.09764	2.87043	3.18947	2.79354	2.95712	3.189	3.23595	2.97215	2.78406	3.02685	3.04514	3.15446	3.36575	3.59932	2.78361	2.50412	2.97904	3.0105	3.02499	2.97167	3.42642	3.83965	2.68331	2.89207	3.07708	3.16485	3.06424	2.99448	3.01783	2.92167	3.14763	2.99865	2.9149	3.00894	2.953	3.06423	3.03038	3.02055
140705actsa28_1	181574	181606	M593673-20	13200701	Esketamine 0.40 mg/kg	day4	Human	plasma	ESKETIVTRD2001 pre-dose - 1	2.96066	2.87226	3.01948	3.09349	3.13742	3.00932	2.83152	3.1675	3.15032	3.05999	2.62011	2.74321	3.06053	2.95464	2.92452	3.20089	2.89522	2.29156	2.93609	3.14994	3.10501	3.08675	3.06401	3.64343	2.73141	2.98047	3.09358	3.13529	2.97941	3.06865	3.08184	2.72889	3.05714	3.00325	2.78984	2.87726	2.89712	2.95585	2.93369	3.03218
140705actsa29_1	181574	181603	S492053-55	13200302	Esketamine 0.20 mg/kg	day1	Human	plasma	ESKETIVTRD2001 pre-dose - 1	3.42565	3.01265	3.01958	3.03638	3.40442	2.84359	2.90992	3.16586	3.27955	3.22002	2.96473	2.98159	3.00985	3.19628	4.17157	3.49369	2.86366	3.17383	2.98636	3.22707	2.93755	3.1237	3.21737	2.51691	3.02249	2.98032	3.2272	3.09254	3.15447	3.38826	3.07151	3.02804	3.03818	3.16673	3.071	3.06963	2.95671	2.70061	2.9156	3.03887
140705actsa30_1	181574	181597	S297802-62	13200117	Esketamine 0.20 mg/kg	day1	Human	plasma	ESKETIVTRD2001 pre-dose - 1	2.97812	3.08592	2.97622	2.96334	3.10049	2.91121	2.92452	3.04771	3.02999	2.93493	3.24507	2.91239	2.93104	2.79736	3.00637	2.69215	3.16623	2.9217	2.98631	3.06999	2.87184	2.47213	2.94416	2.50911	3.72188	3.14258	3.08461	3.06883	2.76255	3.31647	3.0661	2.6228	3.04779	2.9797	3.04002	2.96924	3.03518	3.15804	2.99604	2.94387
140705actsa31_1	181634	181644	L022012-65	20100811	Ketamine IV 3X/WK	day1	Human	plasma	KETIVTRD2002 post-dose - 2	2.88578	2.95272	2.91803	2.87711	2.91828	3.03431	3.1596	2.8298	2.95663	3.11058	2.98494	3.00044	3.0508	3.11777	2.81352	2.56336	2.90925	1.84636	3.00211	2.91229	3.17847	3.01761	2.85015	2.98338	3.19321	2.94318	2.87063	2.9827	3.19529	2.9387	3.08303	3.28052	2.89967	2.81374	3.03051	3.03812	2.94897	3.13247	3.02452	3.07989
140705actsa32_1	181574	181604	S492092-20	13200302	Esketamine 0.40 mg/kg	day4	Human	plasma	ESKETIVTRD2001 pre-dose - 1	3.17009	2.92106	2.99286	3.14583	3.18194	3.07558	3.04302	3.04349	2.7179	2.91729	2.99574	2.96674	2.91426	3.01919	3.7674	2.66665	2.75242	3.03884	3.00571	2.92248	2.88026	2.74839	3.0981	2.44207	2.83878	3.00332	2.83576	3.02369	2.99198	3.02823	3.01153	2.95794	2.99029	3.07526	2.84616	2.97468	3.09057	2.98304	2.97086	2.91568
140705actsa33_1	181678	181722	L901254-58	20102406	Placebo IV 2X/WK	day1	Human	plasma	KETIVTRD2002 pre-dose - 1	2.83231	2.91915	3.01922	2.98724	3.12048	2.93457	2.81562	3.02546	2.76974	2.9494	3.46545	3.09815	2.91568	3.20435	2.97889	2.324	2.86068	3.51354	3.03687	3.31005	2.9574	2.91781	2.79501	2.68538	2.97148	2.99329	2.97248	2.86615	3.06617	2.87231	3.00948	3.06301	2.98017	3.07922	2.99828	2.91741	3.06065	3.388	3.1169	2.95926
140705actsa34_1	181634	181635	L138694-65	20100306	Ketamine IV 3X/WK	day1	Human	plasma	KETIVTRD2002 post-dose - 2	3.01699	2.90821	3.09025	2.8519	2.92418	3.07379	2.94686	3.06243	3.06777	2.93938	2.83214	3.06864	3.05639	3.15172	3.13914	2.95678	3.30199	3.97019	2.94983	2.74627	3.04462	2.95745	3.04826	3.11765	2.95036	2.87696	2.97716	3.27553	3.14007	3.11395	3.04897	2.9138	2.96559	2.7314	2.99589	2.96619	2.99333	2.28591	2.90537	3.01744
140705actsa35_1	181678	181713	S846895-58	20102206	Placebo IV 3X/WK	day1	Human	plasma	KETIVTRD2002 pre-dose - 1	3.06085	2.79256	2.83105	2.90779	3.12694	3.06594	2.46028	2.89043	3.03517	3.00944	2.99276	3.1111	2.85421	3.06267	4.05355	2.83832	3.26626	3.2865	3.01643	2.83703	3.05905	3.15998	3.03597	3.36924	3.16156	3.14286	3.02432	2.93596	2.87855	3.08955	3.04045	2.80941	2.96337	3.00537	3.04063	3.00487	2.99972	3.30974	3.04748	3.0163
140705actsa36_1	181574	181601	I699092-55	13200301	Esketamine 0.40 mg/kg	day1	Human	plasma	ESKETIVTRD2001 pre-dose - 1	2.93999	2.85494	2.90707	2.93798	2.72097	2.98427	2.95278	2.90255	2.81399	2.99138	2.90567	3.05814	3.05044	3.10968	2.75804	2.27785	2.72578	3.37337	2.98305	3.11711	3.0373	2.88624	2.70743	3.52989	2.79091	3.03238	2.79743	3.05781	2.97088	3.007	2.96444	2.96615	2.91562	3.08789	2.95787	2.94342	3.08232	3.04891	3.02233	3.00851
140705actsa37_1	181574	181633	J060494-27	14900503	Esketamine 0.40 mg/kg	day4	Human	plasma	ESKETIVTRD2001 pre-dose - 1	3.01969	3.00316	3.06295	3.07732	3.15646	2.99051	2.82943	3.12176	3.14158	2.99061	2.59987	3.07104	3.02702	3.19362	2.95322	2.99842	2.86072	2.11279	3.03949	3.15071	2.99593	2.98033	3.36852	3.62272	2.94988	2.89599	3.05142	3.11449	3.17914	3.33762	3.05064	2.93887	3.06088	2.94973	2.9856	3.01556	2.78209	3.50982	3.15051	3.02159
140705actsa38_1	181574	181581	L337202-55	13200107	Esketamine 0.40 mg/kg	day1	Human	plasma	ESKETIVTRD2001 pre-dose - 1	3.18779	2.84089	3.08313	3.28077	3.11096	3.10952	2.86845	3.08204	3.1083	3.21442	3.14087	2.99639	2.93961	3.25966	3.33574	3.5705	2.88099	2.081	3.07794	3.12014	2.98858	2.83404	3.04775	3.06075	2.62574	2.97347	3.03552	2.97607	3.05987	3.24261	3.1234	3.12285	2.99137	3.21539	2.90749	3.036	3.11139	2.46924	2.97368	2.95679
140705actsa39_1	181574	181628	M049144-20	14900307	Esketamine 0.40 mg/kg	day4	Human	plasma	ESKETIVTRD2001 pre-dose - 1	2.9566	2.98186	3.04213	3.09909	2.98582	2.98652	2.60445	3.03554	2.96803	2.9721	2.7544	2.93843	2.9335	2.99888	2.60874	3.02292	2.95091	3.03884	2.94765	2.78183	3.01122	2.8958	2.58084	3.08233	2.7606	3.05964	2.94334	2.98888	3.25879	2.70914	2.97919	3.03171	3.0125	3.13659	2.94323	2.96277	3.05582	3.29101	3.01276	2.96966
140705actsa40_1	181514	181536	P812682-27	13200116	Esketamine 0.40 mg/kg	day4	Human	plasma	ESKETIVTRD2001 post-dose - 2	3.09101	2.95337	3.03837	2.89155	3.14716	3.0281	2.9317	3.03259	3.13579	2.86808	3.06617	3.08134	3.03923	3.19561	2.76853	3.0257	2.9415	3.29807	3.0004	3.20725	3.06549	3.06615	3.06984	2.56491	2.76652	3.00288	3.08621	2.94599	2.98363	3.23545	2.99786	2.99012	3.02258	2.93858	3.0288	3.01285	3.02685	3.09114	3.07331	3.00025
140705actsa41_1	181514	181520	I122683-27	13200106	Esketamine 0.20 mg/kg	day4	Human	plasma	ESKETIVTRD2001 post-dose - 2	2.61756	2.97574	3.09333	3.00601	2.86052	3.02731	2.74387	2.90532	2.86254	2.93732	3.35642	3.10588	3.0253	2.8631	3.23771	2.38707	3.14432	3.4017	3.05815	2.75233	3.01096	3.17055	3.23456	2.78855	3.02053	3.10934	2.95647	3.09637	3.06424	3.26774	3.17833	2.52457	3.05124	2.99791	3.07529	3.05006	3.23265	2.90459	2.98815	3.08069
140705actsa42_1	181678	181683	R737505-58	20100612	Ketamine IV 2X/WK	day1	Human	plasma	KETIVTRD2002 pre-dose - 1	3.06809	2.77766	3.13238	3.20866	2.99571	3.1815	3.16945	2.9876	2.88008	2.98024	3.09376	3.27921	3.05741	3.26569	3.63879	2.74135	2.83362	3.18454	2.98413	3.41578	3.07609	2.94655	3.07045	3.62315	2.89318	3.28152	2.89573	2.97613	3.3057	3.23668	3.16966	2.66054	3.07924	2.9193	3.08044	3.07888	3.45176	3.11634	3.01603	3.01502
140705actsa43_1	181678	181708	M304614-58	20101610	Ketamine IV 2X/WK	day1	Human	plasma	KETIVTRD2002 pre-dose - 1	3.06121	2.76722	3.05132	3.13111	3.00635	3.08968	3.05038	2.94273	3.12565	3.08899	3.46863	3.01977	3.16876	3.26909	3.13501	2.60628	3.33814	3.37759	3.05007	2.58732	3.19098	3.14587	3.27261	3.60648	3.12744	3.00876	2.85302	3.02588	2.93022	3.21541	3.23626	2.71271	3.06384	2.87339	3.11576	3.06239	3.11327	2.48334	3.02601	3.14443
140705actsa44_1	181634	181653	V728308-65	20101302	Ketamine IV 3X/WK	day1	Human	plasma	KETIVTRD2002 post-dose - 2	2.89437	3.00311	3.01902	2.98012	3.38583	3.04792	3.2128	3.103	3.18111	2.98672	3.22739	2.86432	2.95813	2.6292	2.8942	3.26648	3.22985	3.12606	3.11051	2.78325	3.01142	2.85738	3.17908	2.58099	3.10555	3.30196	2.98592	2.96402	3.30993	3.34773	2.99604	2.80298	3.04027	3.09277	3.15103	3.09653	3.12099	3.10683	3.14947	2.98491
140705actsa45_1	181574	181618	J060283-27	14900203	Esketamine 0.40 mg/kg	day4	Human	plasma	ESKETIVTRD2001 pre-dose - 1	3.10617	3.18043	2.98907	3.19265	2.91044	3.05356	3.39816	3.01058	2.89543	3.05845	2.85947	2.9623	3.04726	3.40372	3.2165	3.25474	3.1411	4.26001	3.04789	3.17004	2.97612	3.17259	3.52602	3.861	2.85555	3.41688	3.04763	2.91995	2.3537	3.89434	3.12121	3.21988	3.08878	3.22497	3.03331	3.0358	3.16613	2.85624	3.04846	3.07908
140705actsa46_1	181514	181535	S297813-55	13200116	Placebo	day1	Human	plasma	ESKETIVTRD2001 post-dose - 2	2.84464	2.85995	3.08352	2.94557	2.94856	2.99795	2.85605	2.98812	2.98161	2.87323	3.02504	3.02595	3.02706	3.18618	2.75538	2.57027	2.99837	3.1806	3.00564	3.11982	3.06317	3.035	2.71282	2.55061	2.66709	3.14841	2.86855	2.98025	2.83134	3.17639	3.01522	2.92392	3.03205	2.86519	3.01736	2.96847	3.07814	3.31133	3.09963	3.00662
140705actsa47_1	181574	181594	J909842-20	13200115	Esketamine 0.40 mg/kg	day4	Human	plasma	ESKETIVTRD2001 pre-dose - 1	3.00966	3.17069	3.04802	2.94352	3.10714	3.04388	2.39247	3.07105	3.18173	2.85901	3.40192	3.1814	2.98239	2.56186	2.94513	3.06865	3.19746	2.72656	3.02872	3.46131	3.00601	3.25926	2.67555	3.02645	3.69465	3.16484	3.11138	3.01931	2.73962	3.18913	3.14559	2.83915	3.06398	3.04416	3.17463	3.06531	3.08727	3.22041	3.04859	2.95289
140705actsa48_1	181678	181687	S233459-58	20100808	Ketamine IV 2X/WK	day1	Human	plasma	KETIVTRD2002 pre-dose - 1	2.92791	3.01046	2.99807	3.02537	3.0963	3.00022	2.97424	3.01167	3.03029	2.9144	2.79306	2.84204	3.06167	3.18775	3.0275	3.26398	2.99858	3.05267	2.93466	3.18654	3.05924	2.90157	2.79178	3.9802	3.12777	3.32886	2.9591	3.09938	3.28782	3.54809	3.01634	2.86697	2.95643	3.08846	3.04999	3.03055	3.29533	3.13187	2.9859	2.97181
140705actsa49_1	181634	181664	T161034-65	20101919	Ketamine IV 3X/WK	day1	Human	plasma	KETIVTRD2002 post-dose - 2	2.99831	2.97277	3.04205	2.85058	3.20553	3.0367	2.90561	3.10922	3.21367	2.85963	2.85733	2.86538	3.04039	3.10256	2.96501	3.06967	3.11876	2.93728	2.89692	2.57713	3.04497	2.96157	3.04506	2.43413	3.07688	3.00205	3.17984	3.13268	3.02499	3.04663	2.94664	2.4176	3.04283	3.19361	2.95546	3.01309	3.02283	2.97059	2.92765	3.02161
140705actsa50_1	181574	181613	K654022-63	14900101	Esketamine 0.20 mg/kg	day1	Human	plasma	ESKETIVTRD2001 pre-dose - 1	2.52281	2.91884	2.92285	3.08096	1.97752	3.08532	3.24339	2.7116	2.05203	3.03011	3.24976	2.85574	3.00701	2.81508	3.0814	2.48368	2.90932	3.78603	3.00047	2.74762	3.11855	3.13205	3.10904	3.31495	4.16219	3.63193	2.3744	2.64196	3.38112	3.74078	3.03046	3.14144	2.96948	3.14875	3.2732	3.05404	3.94239	2.36208	2.96195	3.02053
140706actsa01_1	181574	181591	P812622-55	13200113	Esketamine 0.20 mg/kg	day1	Human	plasma	ESKETIVTRD2001 pre-dose - 1	3.20282	3.15065	3.0363	3.09246	3.10892	3.09685	3.07843	3.01844	3.09089	3.18805	3.486	3.14908	3.02782	3.36937	3.03282	2.37482	2.92512	2.3472	3.0915	3.05224	3.10408	2.98319	3.25567	3.33497	2.98915	2.63373	2.79258	3.11198	3.35157	3.13068	3.12831	2.90032	3.00567	2.87478	3.08192	3.07177	2.72102	2.76349	2.99695	2.99996
140706actsa02_1	181678	181689	S233485-72	20100813	Ketamine IV 2X/WK	day1	Human	plasma	KETIVTRD2002 pre-dose - 1	2.95102	2.89022	3.07969	3.05962	2.94883	3.0376	3.1443	3.02133	2.9398	2.84873	3.03953	2.98372	2.91616	2.70545	2.73867	2.60325	2.90609	3.3837	3.02682	3.24998	3.00469	2.69751	2.72639	2.92683	3.21271	2.79902	2.96345	3.10217	3.14583	2.78226	3.01678	2.75924	3.04761	3.42362	2.69123	3.02013	3.0172	2.30448	2.93956	2.86081
140706actsa03_1	181574	181609	S200632-55	13200704	Esketamine 0.20 mg/kg	day1	Human	plasma	ESKETIVTRD2001 pre-dose - 1	2.97825	3.03349	3.06885	3.14331	3.05309	3.06219	2.9403	3.07312	3.18143	3.02603	2.99666	3.15055	3.0222	3.32151	2.96118	2.20889	3.13073	2.71378	3.01661	3.08993	3.07924	2.98319	3.13879	2.68531	3.02683	2.95188	2.88773	3.0583	3.1533	2.7836	3.16595	3.02378	3.06094	2.92821	3.067	3.01243	3.06194	2.95841	3.02075	2.99092
140706actsa04_1	181678	181705	D761336-58	20101506	Ketamine IV 2X/WK	day1	Human	plasma	KETIVTRD2002 pre-dose - 1	3.02634	2.8523	3.02913	3.16749	3.23925	3.07975	3.09054	3.08015	3.30135	3.04973	2.94756	2.96714	2.94564	3.10147	2.91102	2.92484	2.98709	3.07553	3.04788	3.21256	2.97706	3.03441	3.08355	3.73281	2.96628	2.61083	3.05301	3.09261	2.98168	2.97544	3.01396	3.23555	3.02155	2.82931	3.02686	3.03329	2.60541	3.0421	3.01223	3.02881
140706actsa05_1	181514	181517	I122592-62	13200105	Esketamine 0.40 mg/kg	day1	Human	plasma	ESKETIVTRD2001 post-dose - 2	2.97421	2.95546	3.00973	2.99711	3.34297	3.01739	2.9317	2.97719	3.1691	3.00568	2.86149	2.92455	2.94356	3.26756	3.06252	3.27883	3.1825	2.96914	3.00384	2.51864	2.93912	3.02254	2.98581	2.49315	2.88229	2.83088	3.12926	3.12374	2.84207	3.12482	2.94877	2.63001	3.01459	2.92604	2.93675	2.9914	2.96207	3.25446	3.07126	2.98311
140706actsa06_1	181678	181690	L022090-58	20100814	Ketamine IV 3X/WK	day1	Human	plasma	KETIVTRD2002 pre-dose - 1	2.80395	3.01228	3.00555	3.11969	2.79571	3.07529	3.28315	2.91817	3.07687	2.99408	3.1277	3.12283	3.09869	2.86394	2.97889	3.04636	2.96764	2.84612	3.10072	2.76815	3.01216	3.03625	2.96055	3.00455	2.92263	2.84385	3.09296	3.09822	2.95457	2.9387	3.03426	2.7117	2.98814	2.90808	2.94657	3.04988	3.08908	3.12881	3.02807	2.92447
140706actsa07_1	181514	181564	X339673-27	14900305	Esketamine 0.20 mg/kg	day4	Human	plasma	ESKETIVTRD2001 post-dose - 2	3.02507	3.0838	3.06102	2.79858	2.98489	3.10649	2.88715	3.05515	3.15651	3.14179	3.12204	3.13638	3.1182	2.42458	2.61799	3.0136	2.99812	2.93262	3.04443	3.2571	3.11668	3.16023	3.27605	3.00725	2.86771	2.60729	3.17017	3.28013	3.30617	2.89465	3.10526	3.15162	3.06419	2.86334	3.06559	3.07234	2.75465	3.19223	3.07472	3.11721
140706actsa08_1	181574	181620	K654072-27	14900303	Esketamine 0.40 mg/kg	day4	Human	plasma	ESKETIVTRD2001 pre-dose - 1	2.928	2.92548	3.10367	2.75364	3.20378	3.00255	3.03087	2.97066	3.26957	2.83023	2.97265	2.97833	3.05499	3.04628	2.71093	3.14976	3.03655	3.49021	3.00711	2.72647	2.99757	2.82155	2.96188	2.67834	2.91251	2.84967	3.09201	3.10422	3.34765	2.92037	3.00794	3.03171	3.02797	3.08813	3.02102	3.03654	2.87593	2.30654	3.01973	2.94549
140706actsa09_1	181634	181657	J531342-65	20101314	Ketamine IV 3X/WK	day1	Human	plasma	KETIVTRD2002 post-dose - 2	2.91033	3.08676	3.02601	3.15949	3.19764	3.00294	2.84079	3.08845	3.08749	3.05165	2.90074	3.12622	3.00964	3.17764	2.57874	3.28726	2.99858	2.5954	2.92808	3.16943	3.09193	2.98637	3.11491	2.98338	3.01597	2.87742	3.08685	3.05577	2.91778	3.06418	2.94416	2.84046	3.0206	3.10842	2.96356	2.9691	2.64299	3.18218	3.02101	3.03884
140706actsa10_1	181634	181652	K208163-65	20101215	Ketamine IV 2X/WK	day1	Human	plasma	KETIVTRD2002 post-dose - 2	2.99032	3.18603	3.07636	2.92726	3.30555	3.13646	3.21628	3.16121	3.35539	2.98667	3.41517	2.9321	2.99901	3.1844	2.92728	3.75832	3.1196	3.14009	3.00061	3.0331	2.97718	3.07376	3.1303	3.4652	3.12859	3.09035	3.28755	3.22784	2.94346	3.41181	3.12321	3.34254	3.11334	3.01215	2.98928	3.04544	2.76024	3.32023	3.03693	3.10981
140706actsa11_1	181634	181668	S846895-65	20102206	Placebo IV 3X/WK	day1	Human	plasma	KETIVTRD2002 post-dose - 2	3.02865	2.65526	2.8858	2.86105	3.00004	3.0575	2.83251	2.93515	3.07812	3.04091	2.9725	3.1734	2.84352	3.13336	3.94743	2.49476	2.97367	1.22163	3.06729	2.93295	3.03733	3.15998	2.96764	3.01485	2.93669	2.92776	3.06229	2.99992	2.86946	2.96946	3.02566	2.704	2.98638	2.95279	2.9763	2.98753	2.82349	3.28748	3.06537	3.03373
140706actsa12_1	181634	181663	M304614-65	20101610	Ketamine IV 2X/WK	day1	Human	plasma	KETIVTRD2002 post-dose - 2	3.10798	3.24784	3.06433	3.11677	3.15407	2.86581	3.26007	2.95913	3.28729	3.10136	3.2138	2.9126	3.17884	3.27294	3.01332	3.30443	3.14159	3.64518	3.01271	3.02455	3.19674	3.17077	3.23862	3.45176	3.13541	2.78339	3.12248	3.09095	3.21029	2.8348	3.22758	3.01691	3.07352	2.9355	3.09966	3.08842	2.77182	2.71723	2.99751	3.17044
140706actsa13_1	181574	181602	I699262-20	13200301	Esketamine 0.40 mg/kg	day4	Human	plasma	ESKETIVTRD2001 pre-dose - 1	2.84877	2.80765	2.94355	2.89986	2.8192	2.90618	2.87968	2.89753	3.09085	2.8608	2.71436	3.03809	3.06407	3.17319	2.85012	2.34594	2.72578	2.90176	2.98321	3.12117	3.02261	3.01747	2.72345	3.35823	2.69864	2.84836	2.81795	3.10899	3.17316	3.06374	2.99221	3.24944	2.8971	2.7953	3.01768	2.95256	2.46016	2.78433	2.9567	3.00265
140706actsa14_1	181514	181537	S297802-55	13200117	Esketamine 0.20 mg/kg	day1	Human	plasma	ESKETIVTRD2001 post-dose - 2	2.90761	3.14743	2.95344	2.98191	3.1629	3.05627	2.68231	3.08691	3.07406	2.94705	3.48076	3.02837	2.91689	3.01755	2.79635	3.37651	3.20368	2.55383	2.96511	2.79001	2.90073	2.81793	2.44477	2.56842	2.87296	3.02707	3.18429	3.02111	2.91701	3.34869	3.04486	2.85926	3.04662	2.9877	2.95501	3.03229	2.92668	3.1717	2.9908	2.99125
140706actsa15_1	181574	181584	L337353-20	13200108	Esketamine 0.20 mg/kg	day4	Human	plasma	ESKETIVTRD2001 pre-dose - 1	2.96788	2.65249	2.93509	3.05005	3.15142	3.02627	2.72295	3.07047	3.24615	3.01517	2.80528	2.97684	3.0014	3.16103	3.24531	3.59591	2.89427	3.35268	3.08465	3.04376	3.03673	3.13205	2.72345	3.11844	2.71037	2.89158	3.15327	2.95193	3.0876	3.18865	2.97934	3.40657	2.98601	2.93755	2.88457	3.02399	2.8484	3.26219	3.0666	3.02023
140706actsa16_1	181514	181528	L337362-27	13200110	Esketamine 0.20 mg/kg	day4	Human	plasma	ESKETIVTRD2001 post-dose - 2	2.99468	3.01854	3.01226	3.07475	3.07439	3.13347	2.86845	3.22352	3.15095	2.9459	3.31903	3.0017	3.06576	3.30817	2.96118	3.60367	2.93532	2.70076	3.02824	2.93344	2.97359	3.22876	2.47909	3.1581	2.94988	3.08932	3.14459	2.86745	2.80255	3.33446	3.06817	3.01791	3.11233	3.29049	2.90672	3.03173	2.87217	2.7763	3.01282	3.05414
140706actsa17_1	181634	181669	T161086-65	20102303	Placebo IV 3X/WK	day1	Human	plasma	KETIVTRD2002 post-dose - 2	3.2083	4.48747	3.0377	3.0765	3.25355	3.03987	2.46028	3.08919	3.20416	3.15025	3.27536	2.95153	3.00938	3.23738	2.98969	3.20308	2.92837	3.27541	2.996	2.91926	2.84696	3.10168	2.95336	2.7991	2.98801	3.00188	3.02348	2.97066	2.80675	3.06418	3.03969	3.23114	3.02339	2.92519	2.99589	3.01224	2.84814	3.16004	3.05478	3.10144
140706actsa18_1	181514	181521	L337202-62	13200107	Esketamine 0.40 mg/kg	day1	Human	plasma	ESKETIVTRD2001 post-dose - 2	2.91191	2.95909	3.01702	3.13992	3.12142	3.11221	2.98956	3.02469	3.06486	3.07026	3.20614	3.13075	2.93976	3.30008	3.03513	3.46292	2.88005	2.7391	3.00133	2.75489	3.02015	2.88374	3.14716	2.91442	2.87113	2.9432	3.07657	2.84003	2.99521	3.09929	3.07806	3.26381	2.97697	2.97295	2.96195	3.04254	3.0214	3.029	3.03164	3.00266
140706actsa19_1	181678	181717	L714074-58	20102310	Ketamine IV 2X/WK	day1	Human	plasma	KETIVTRD2002 pre-dose - 1	3.1111	2.86065	3.14118	2.96515	3.20461	2.90628	2.69688	3.10578	3.63091	3.09703	3.01477	2.91685	3.10618	2.82259	2.92728	3.53402	3.4192	3.05041	2.99639	3.90423	3.15978	3.37425	3.29416	2.41111	2.52512	2.84253	3.18994	3.23282	2.62162	3.12222	2.62137	3.30711	3.11536	3.01664	3.0966	2.98303	2.69789	2.68516	2.97812	3.04224
140706actsa20_1	181574	181610	S200652-20	13200704	Esketamine 0.20 mg/kg	day4	Human	plasma	ESKETIVTRD2001 pre-dose - 1	3.07422	2.86437	3.04123	3.1238	3.13558	3.0628	2.75518	3.07001	2.74539	2.99641	2.95688	3.08896	3.07969	3.27963	2.7165	3.02836	3.18338	2.93262	3.01762	3.14074	3.13516	2.98033	3.92595	2.69825	2.94549	3.07141	3.06834	2.99585	3.2278	3.09929	3.07138	3.15628	3.05078	3.04842	2.89398	3.04156	3.31843	3.04206	3.02644	2.99023
140706actsa21_1	181514	181524	L337353-27	13200108	Esketamine 0.20 mg/kg	day4	Human	plasma	ESKETIVTRD2001 post-dose - 2	2.9957	3.05229	2.94037	2.92244	2.77295	3.01267	3.15849	2.98285	3.0666	2.94888	2.78045	3.02984	3.00847	3.1793	3.06987	2.75353	3.19722	2.74323	3.04646	2.56853	3.03675	3.06848	3.03398	2.97991	2.78951	3.05521	2.82834	2.91743	2.87821	3.21637	3.00499	3.31418	3.00713	2.97876	2.9391	3.00373	3.01743	3.24228	3.02576	3.03289
140706actsa22_1	181634	181651	J320195-65	20101210	Ketamine IV 2X/WK	day1	Human	plasma	KETIVTRD2002 post-dose - 2	2.82606	3.05251	3.02662	3.15545	2.96092	2.90385	3.10714	2.94636	3.0144	3.17418	3.10374	2.82701	3.15453	2.48986	3.01914	2.87565	3.07028	2.54836	3.00355	2.92157	3.08706	2.86752	3.21603	2.62235	2.9855	2.99853	3.01546	3.05765	2.87402	3.01579	3.06531	3.02989	2.99507	2.91872	3.03404	2.99101	3.0912	2.99763	3.00817	3.11184
140706actsa23_1	181678	181679	L138694-58	20100306	Ketamine IV 3X/WK	day1	Human	plasma	KETIVTRD2002 pre-dose - 1	2.92067	2.69306	3.08033	2.80553	2.70337	3.04297	3.00692	3.17059	3.2935	2.98935	3.00552	3.05544	3.10856	3.06805	3.25538	2.85195	2.69666	3.10486	2.97057	3.13038	3.10784	2.83116	3.11311	3.16167	2.94357	3.00585	2.84555	3.27226	3.20574	3.3377	3.03775	3.05287	3.06408	2.91872	2.80855	2.99712	2.94897	2.16456	2.80333	2.93635
140706actsa24_1	181514	181526	J909853-27	13200109	Esketamine 0.20 mg/kg	day4	Human	plasma	ESKETIVTRD2001 post-dose - 2	2.98354	3.12519	2.92814	3.12828	2.44953	3.10234	3.22999	2.85846	2.31056	3.03525	2.97068	3.12498	3.01717	2.8542	2.90088	2.68714	3.01491	2.96914	3.07695	2.77629	2.93479	3.30983	3.06693	3.16662	4.01831	3.58428	2.71195	2.73086	3.01635	3.43104	3.11255	2.81365	2.95963	3.02218	3.02668	3.03263	3.59324	2.18493	3.03538	2.97163
140706actsa25_1	181678	181700	I147845-58	20101313	Placebo IV 2X/WK	day1	Human	plasma	KETIVTRD2002 pre-dose - 1	2.97477	3.06783	2.99732	3.16244	2.9161	3.0403	2.70901	2.9162	2.4316	3.01183	2.66547	3.44707	2.87095	3.11064	2.99068	2.59599	2.43944	3.24631	3.1642	2.79698	2.8196	2.04916	2.46935	3.33241	3.07561	3.02418	2.92329	2.92709	2.93908	3.17826	3.11199	3.09754	2.93724	3.06715	2.98228	3.00069	3.07739	4.09357	3.5631	3.01303
140706actsa26_1	181678	181706	D761337-58	20101508	Placebo IV 2X/WK	day1	Human	plasma	KETIVTRD2002 pre-dose - 1	2.9322	2.96279	2.91159	2.98582	2.70345	3.03675	2.2326	2.96238	2.51564	2.95286	2.79959	3.20515	2.98377	3.30756	3.63199	2.61592	2.89386	2.27192	3.0694	3.12095	3.03118	3.05955	3.19168	2.81368	3.12111	3.17195	2.87537	2.94053	2.77539	3.30663	2.99037	3.40541	2.99743	2.95974	2.98276	3.03949	3.12397	3.52161	3.16128	2.96845
140706actsa27_1	181574	181619	K654032-55	14900303	Esketamine 0.40 mg/kg	day1	Human	plasma	ESKETIVTRD2001 pre-dose - 1	3.03316	2.97987	3.09953	3.1002	3.29439	2.95532	2.73272	3.10895	3.40688	3.03305	2.8711	2.915	3.03621	3.16937	3.2075	3.43879	2.99761	3.55183	2.94887	3.1068	3.04449	2.84626	3.0981	2.50119	2.65979	2.92792	3.00442	3.10018	2.9355	3.07837	2.65836	2.99012	3.11127	3.23512	2.98347	2.99883	2.86171	3.05872	2.9519	3.0015
140706actsa28_1	181514	181518	I122712-27	13200105	Esketamine 0.40 mg/kg	day4	Human	plasma	ESKETIVTRD2001 post-dose - 2	2.91032	2.89372	3.00009	2.99025	3.29787	3.0714	3.11149	3.04867	3.12267	3.07079	2.88982	2.97883	3.03365	3.29831	2.9049	3.28413	3.13015	2.96914	3.04409	2.32331	2.97448	3.11947	3.38574	2.51691	2.85861	3.08543	3.05432	2.95207	3.066	3.20068	2.98912	2.89707	3.04325	2.96192	3.13409	3.0372	2.97781	3.30854	3.08237	2.96523
140706actsa29_1	181514	181549	S200632-62	13200704	Esketamine 0.20 mg/kg	day1	Human	plasma	ESKETIVTRD2001 post-dose - 2	2.80628	3.06622	3.01702	2.98652	3.1334	3.00911	2.86845	2.99774	2.97425	2.7126	2.62059	2.98804	2.92954	3.24656	3.03282	3.00226	3.04554	2.8941	3.0834	2.41958	2.96116	2.88713	2.52877	2.57455	2.95424	3.01359	3.00194	2.982	2.80916	3.11294	2.81835	2.64396	2.95609	3.22238	2.96613	2.99461	3.16228	3.17256	3.16133	2.93189
140706actsa30_1	181678	181714	T161086-58	20102303	Placebo IV 3X/WK	day1	Human	plasma	KETIVTRD2002 pre-dose - 1	3.4514	4.61643	3.04546	3.18119	3.26061	3.06198	2.71397	3.10912	3.13364	3.13286	3.19022	2.86511	3.03292	3.25362	3.1045	3.09647	2.98017	1.6349	2.97525	2.94848	2.81997	3.08856	2.86169	2.804	2.97662	3.10927	2.99181	2.97699	3.08553	3.17333	3.02876	3.10736	3.00296	2.96786	3.02488	3.05469	3.12099	2.97122	3.01116	3.09463
140706actsa31_1	181634	181638	V865987-65	20100601	Ketamine IV 2X/WK	day1	Human	plasma	KETIVTRD2002 post-dose - 2	3.26839	3.13998	3.13651	3.06424	3.00235	2.87898	2.8297	3.08748	2.81271	3.16096	3.18813	3.06456	3.21174	3.37098	3.27167	3.10191	3.04675	1.97225	3.10778	3.55031	3.14006	3.07547	2.90635	2.75284	3.47458	3.36055	2.99493	3.09596	3.30808	3.79501	3.12972	3.06709	3.0891	3.07333	3.25781	3.09617	3.24366	3.02058	3.07477	3.12664
140706actsa32_1	181574	181612	S516202-27	14800401	Esketamine 0.40 mg/kg	day4	Human	plasma	ESKETIVTRD2001 pre-dose - 1	2.78848	2.83964	2.98052	3.17155	2.51648	3.02282	2.74235	2.87229	2.31542	2.98974	3.18002	3.10287	2.96226	2.9916	2.84115	2.63447	3.06459	3.24492	2.99381	3.28443	3.01435	2.99411	2.46979	2.79205	3.12385	3.37496	2.74675	2.9154	2.94902	2.99611	2.97754	3.2418	3.04386	3.1245	2.90822	2.98176	3.28578	2.76697	2.9746	3.00228
140706actsa33_1	181634	181665	L020273-65	20101922	Ketamine IV 2X/WK	day1	Human	plasma	KETIVTRD2002 post-dose - 2	2.90052	3.11744	3.10196	3.15137	3.11508	2.79386	2.80701	2.99974	2.88143	3.10281	2.59944	3.26922	3.01963	3.38226	3.03245	2.55874	3.26058	2.73222	3.05141	2.61701	2.91424	3.00417	2.55607	2.61565	3.01002	3.00536	3.0264	3.04605	2.55707	3.18199	3.01259	2.5377	3.05595	2.8675	3.13121	2.97362	3.22348	3.42412	3.11457	3.0615
140706actsa34_1	181514	181541	I699092-62	13200301	Esketamine 0.40 mg/kg	day1	Human	plasma	ESKETIVTRD2001 post-dose - 2	2.95985	3.0488	2.92477	3.04636	2.65659	3.02934	2.99946	2.92199	2.80748	3.13535	2.91011	3.01067	3.1116	3.18513	2.63956	2.52529	2.85542	2.95991	3.00692	3.23084	3.10686	2.23164	2.75422	3.48824	2.87648	3.25412	2.68078	2.98503	2.81486	3.03343	2.93988	3.06369	2.99568	2.88284	3.02391	2.98483	3.19926	2.89963	3.05132	3.07384
140706actsa35_1	181574	181605	M593642-55	13200701	Placebo	day1	Human	plasma	ESKETIVTRD2001 pre-dose - 1	3.06266	2.92548	2.99383	3.10131	2.5356	2.97521	2.89497	3.06819	2.83201	3.00267	2.95668	3.00867	3.00451	2.98183	2.69622	2.62333	2.89807	3.2631	3.01383	3.18714	3.09331	2.73591	3.012	3.54217	2.88689	3.09986	2.73429	3.0312	3.03207	2.26276	3.06567	2.97826	3.0299	3.08381	3.09181	2.98467	3.15121	3.07665	3.06638	3.07051
140706actsa36_1	181634	181649	D154827-65	20101205	Placebo IV 2X/WK	day1	Human	plasma	KETIVTRD2002 post-dose - 2	2.98393	3.12631	3.00963	3.12726	1.96963	3.08388	3.1339	2.79829	2.29123	3.06147	2.55817	2.9706	3.08038	2.94767	2.7932	2.44554	3.13692	2.5954	2.95884	3.51039	2.94942	3.05248	2.98838	2.81368	3.3815	3.48375	2.35332	2.71712	3.23357	3.07445	3.01991	2.94956	3.00562	2.94128	3.03573	3.04907	3.75279	3.04335	3.04115	3.04687
140706actsa37_1	181574	181593	P812642-55	13200115	Esketamine 0.40 mg/kg	day1	Human	plasma	ESKETIVTRD2001 pre-dose - 1	3.14455	3.03138	3.01421	2.96943	2.97937	3.03458	2.68428	3.0669	3.06893	3.37093	3.59957	3.0769	3.11475	2.78556	2.90867	2.64218	3.22799	3.09813	2.9781	2.88858	3.0611	2.25024	2.98912	2.96935	3.01286	3.12517	2.99099	3.04431	2.97037	2.88179	3.14137	3.33427	3.06805	3.00484	3.34638	3.04182	3.1146	2.81914	2.89647	3.00059
140706actsa38_1	181574	181582	L337332-20	13200107	Esketamine 0.40 mg/kg	day4	Human	plasma	ESKETIVTRD2001 pre-dose - 1	3.07903	2.79393	3.13299	3.23953	3.02728	3.11299	3.08533	3.08544	2.99976	2.98236	2.88738	3.0554	2.954	3.24993	3.07518	3.20095	2.87625	2.94192	3.0465	2.96792	2.98395	2.89718	3.07029	3.32129	2.91829	3.10157	2.98479	3.03101	2.87167	3.28851	3.10699	2.8351	3.01709	3.04907	2.94715	2.96915	3.07935	2.64554	2.99065	2.98559
140706actsa39_1	181574	181627	M049113-55	14900307	Esketamine 0.40 mg/kg	day1	Human	plasma	ESKETIVTRD2001 pre-dose - 1	3.12119	2.84735	2.99443	3.02876	3.05371	3.02812	3.05494	2.97296	2.82842	2.96968	3.19833	2.96613	2.88508	2.73775	2.76068	2.77977	2.97484	2.63296	2.99823	2.97015	2.97673	3.00721	3.1036	2.7852	4.03458	3.36167	3.04337	2.74767	3.32901	3.0538	2.99925	2.94962	3.00135	3.01081	3.33424	2.99444	3.29605	3.26386	3.03967	2.97851
140706actsa40_1	181634	181672	L714074-65	20102310	Ketamine IV 2X/WK	day1	Human	plasma	KETIVTRD2002 post-dose - 2	3.23992	2.90883	3.1257	2.77669	3.18932	2.96572	2.5154	3.1243	3.65737	3.0491	2.81672	2.7738	3.08348	2.74083	2.65183	3.52337	3.44271	2.31961	2.94941	4.03435	3.13584	3.86876	3.01349	2.47752	2.47442	2.27181	3.099	3.19212	2.7307	2.88576	2.52015	3.32454	3.12781	2.99636	3.06297	2.99428	2.50578	2.6337	2.90774	2.98746
140706actsa41_1	181634	181656	I147845-65	20101313	Placebo IV 2X/WK	day1	Human	plasma	KETIVTRD2002 post-dose - 2	3.08154	3.12005	3.10929	3.36584	2.91014	3.04561	3.18147	2.99545	2.53604	3.12088	2.68736	3.55738	2.95498	3.1809	3.01147	2.22627	3.00018	3.29696	3.11211	2.59731	2.88145	3.03462	3.13635	3.76514	3.08938	3.20813	2.98711	3.07899	2.85414	2.91562	3.081	3.07441	3.08372	3.07109	3.0351	3.00878	3.23545	3.10594	3.108	3.09685
140706actsa42_1	181678	181707	R083996-58	20101602	Ketamine IV 3X/WK	day1	Human	plasma	KETIVTRD2002 pre-dose - 1	3.04835	2.88793	2.96199	3.07054	2.75799	3.04533	3.19872	2.83713	2.38093	3.02805	2.89228	2.97225	2.97182	2.99485	3.01576	2.20388	3.22893	3.47712	3.05157	2.73985	3.0472	3.06997	3.17106	3.80776	3.16771	3.31397	2.9443	2.83963	2.90929	3.50554	3.04876	3.29253	2.98964	3.12658	3.13717	3.04009	3.49023	3.438	3.12427	3.00886
140706actsa43_1	181514	181557	J060153-62	14900203	Esketamine 0.40 mg/kg	day1	Human	plasma	ESKETIVTRD2001 post-dose - 2	2.99563	3.21476	2.98738	3.12846	2.64768	3.1257	3.24908	2.96472	2.57138	3.12623	2.87487	3.0292	2.98536	3.41633	3.1361	2.91975	3.10461	3.23127	3.10809	3.40061	2.99359	3.26447	3.04775	2.74328	3.02933	3.8265	2.98914	2.82135	3.29428	4.57325	3.12122	3.5297	3.07786	3.10513	3.35416	3.14659	3.33589	3.23002	3.10188	3.13686
140706actsa44_1	181634	181671	K926425-65	20102308	Ketamine IV 3X/WK	day1	Human	plasma	KETIVTRD2002 post-dose - 2	2.96314	3.07397	3.00665	3.08474	2.84919	3.02481	3.16462	2.85483	2.41093	3.05355	2.84995	3.18457	2.89084	3.32077	2.86566	2.84925	3.03988	3.29197	3.08246	3.02576	3.00053	3.05426	3.15464	2.89009	3.20871	3.73451	3.00292	2.71849	2.98168	4.40424	3.07489	3.26824	3.12193	3.05438	3.06596	3.05091	3.49357	3.09355	3.10767	3.01118
140706actsa45_1	181514	181563	X339662-55	14900305	Esketamine 0.20 mg/kg	day1	Human	plasma	ESKETIVTRD2001 post-dose - 2	2.96529	2.94934	3.04763	3.00306	2.66753	3.12168	3.19297	2.94846	2.95246	2.9736	2.80176	3.09185	3.15116	2.42054	3.02583	2.32276	2.97939	2.66014	3.01467	2.95974	3.11953	2.88374	2.72873	2.52438	2.81149	3.16464	2.86797	3.09098	3.29727	3.07587	3.0632	2.73792	3.04165	3.09532	3.04255	3.03816	3.17659	3.21416	3.0726	3.14017
140706actsa46_1	181574	181626	T610212-20	14900306	Esketamine 0.20 mg/kg	day4	Human	plasma	ESKETIVTRD2001 pre-dose - 1	3.03038	2.86243	2.99452	3.06336	2.5922	3.05763	2.91726	3.00697	2.93153	3.13105	2.85417	3.02829	3.05717	2.8729	3.08708	2.51856	3.0738	3.5712	2.94267	3.21781	2.93588	3.10878	3.26479	3.7867	2.82984	3.14551	2.87534	3.01059	3.167	3.35182	3.09966	3.21019	3.02904	3.04028	3.08788	3.00431	3.06625	2.73438	3.01059	3.09268
140706actsa47_1	181514	181567	M049113-62	14900307	Esketamine 0.40 mg/kg	day1	Human	plasma	ESKETIVTRD2001 post-dose - 2	2.90671	2.90299	2.99276	3.05127	2.62209	3.01356	3.11149	2.94268	2.53432	2.99884	3.01242	3.04649	2.83597	3.03325	2.66866	2.52529	3.00521	1.81488	3.03654	2.65312	2.96286	3.02001	2.50922	2.87365	2.733	3.19467	2.80339	2.72144	3.30977	3.37935	2.98705	2.52006	2.97272	2.99763	3.00658	2.98802	3.24948	3.31674	3.09379	2.99412
140706actsa48_1	181678	181684	I496603-58	20100623	Ketamine IV 3X/WK	day1	Human	plasma	KETIVTRD2002 pre-dose - 1	2.8181	3.04503	2.99829	3.03577	2.90708	3.13796	3.16336	3.15733	3.07669	3.02756	3.64858	3.20526	3.0809	3.02802	2.99452	2.98366	2.88796	2.96733	3.12711	2.83781	3.06173	2.91288	2.66347	2.7355	2.99023	3.40378	2.94695	2.93099	3.26374	3.79643	3.15268	2.97487	3.06343	2.74939	2.92383	3.06369	3.09962	3.09903	3.0736	3.02807
140706actsa49_1	181634	181640	R737505-65	20100612	Ketamine IV 2X/WK	day1	Human	plasma	KETIVTRD2002 post-dose - 2	3.03778	3.07788	3.05195	3.20605	3.12604	3.17984	2.97382	2.94098	2.74531	3.08088	2.89016	3.20056	2.99773	3.2001	3.47515	1.81004	3.02252	3.66346	3.04836	2.84397	3.07452	3.10052	3.37683	3.33241	3.08566	3.32947	3.06548	2.84433	3.35156	3.219	3.14658	2.98783	3.04039	3.01408	3.22535	3.05525	3.34811	3.12483	3.09281	3.05697
140706actsa50_1	181574	181577	I122592-55	13200105	Esketamine 0.40 mg/kg	day1	Human	plasma	ESKETIVTRD2001 pre-dose - 1	3.0366	2.89372	3.0163	3.00921	2.99679	3.02931	3.10605	2.86074	2.0758	2.95986	2.76322	2.85519	2.97012	2.8961	3.11188	2.54501	3.1861	2.55383	2.98261	2.89942	2.96387	2.94711	3.22407	2.61524	4.3097	3.60334	2.98891	2.85069	2.91229	3.32631	2.97552	2.50256	3.02511	3.06729	3.06104	2.98664	3.74362	3.10427	2.98227	2.98242
140707actsa01_1	181574	181585	J909783-55	13200109	Placebo	day1	Human	plasma	ESKETIVTRD2001 pre-dose - 1	3.11193	3.17983	2.9988	2.99025	2.75982	3.08577	3.17344	2.96437	2.97267	2.96673	3.00876	3.2629	2.92049	3.18173	3.21859	2.65079	3.03159	3.46837	2.97791	3.04376	2.86787	3.10226	2.92215	3.29487	2.84756	3.19985	3.05203	2.93209	3.08049	3.36113	3.13727	2.52006	2.98158	3.14647	3.10784	3.00369	3.17993	2.9388	2.96896	2.95748
140707actsa02_1	181634	181639	V865985-65	20100611	Ketamine IV 3X/WK	day1	Human	plasma	KETIVTRD2002 post-dose - 2	3.01817	2.97071	3.0628	3.24377	2.17356	3.03608	3.30769	2.91164	2.50175	2.98823	2.92423	2.98574	3.00795	3.16942	2.70913	2.42808	3.23983	2.62505	3.03637	3.30445	3.12036	2.92463	2.92364	2.85088	3.01597	3.57154	2.58644	2.93775	3.32069	3.75328	3.0705	2.78989	3.0381	3.06189	3.10736	3.00633	3.3999	2.68212	2.98358	3.0422
140707actsa03_1	181634	181637	L049394-65	20100506	Placebo IV 2X/WK	day1	Human	plasma	KETIVTRD2002 post-dose - 2	3.04357	3.15577	3.01586	3.15382	2.88364	3.09381	3.3352	2.88473	2.31309	3.07445	2.76238	3.19689	3.03451	2.78134	3.05078	2.6263	3.23392	3.22632	3.14867	3.18177	3.09921	2.99638	3.35016	2.62383	3.07434	3.28479	3.00966	2.86519	3.21029	3.24705	3.17114	3.1096	3.00807	3.12253	3.03085	3.06162	3.55048	3.25215	3.13805	3.05369
140707actsa04_1	181678	181702	K126984-58	20101316	Ketamine IV 3X/WK	day1	Human	plasma	KETIVTRD2002 pre-dose - 1	3.13168	3.14361	2.94703	3.07293	2.0992	3.11644	3.20344	2.89574	2.15911	3.09648	3.08637	3.04053	3.08819	2.46503	2.94314	2.57699	2.87724	2.93454	2.98057	2.65615	3.14194	3.05426	3.18384	2.75834	3.2656	3.48222	2.61517	2.88797	2.78073	3.29233	3.01506	3.15352	2.99348	3.46187	3.086	3.01745	3.83151	3.04531	2.98876	3.08375
140707actsa05_1	181514	181540	S297842-20	13200118	Esketamine 0.40 mg/kg	day4	Human	plasma	ESKETIVTRD2001 post-dose - 2	2.9673	3.81951	3.0011	3.10595	3.07634	3.11575	2.87786	3.02707	2.51515	3.11683	2.83549	3.00806	3.0727	3.26157	2.9286	3.13219	3.04355	2.70076	3.02667	3.3786	3.0269	3.04773	3.06712	2.64456	2.9073	3.26094	3.07144	2.8446	3.1144	3.21261	3.04844	3.2502	2.95659	2.99199	3.11448	3.05764	3.51929	2.91751	2.98443	3.14059
[truncated: 206 more columns]
