# Supplementary material for: Metabolomic signatures of drug response phenotypes for ketamine and esketamine in subjects with refractory major depressive disorder: new mechanistic insights for rapid acting antidepressants
Source: Transl Psychiatry. 2016 Sep 20;6(9):e894–. doi: 10.1038/tp.2016.145 (PMC5048196; doi:10.1038/tp.2016.145)
Supplement: Supplementary Table 2 [file tp2016145x3.xls]

## Sheet: tp2016145x3
BinBase.name	ret.index	quant.mz	BB.id	mass.spec	KEGG	PubChem	datafile_annotation	name.in.file
xylose	543267	103	169	86:77.0 87:118.0 89:838.0 90:80.0 91:46.0 94:19.0 96:63.0 98:48.0 99:37.0 100:186.0 101:192.0 102:469.0 103:7719.0 104:659.0 105:379.0 106:26.0 112:23.0 114:254.0 115:75.0 117:652.0 118:60.0 119:80.0 120:23.0 121:17.0 124:30.0 127:70.0 128:49.0 129:515.0	C00181	135191	SRBFZHDQGSBBOR-IOVATXLUSA-N	xylose
xylitol	567437	217	5857	85:22.0 87:53.0 88:95.0 89:312.0 94:15.0 99:38.0 101:376.0 103:3875.0 104:345.0 105:78.0 107:25.0 108:24.0 110:68.0 113:18.0 115:63.0 116:117.0 117:1418.0 118:103.0 119:73.0 129:1604.0 130:163.0 131:367.0 132:26.0 133:712.0 135:29.0 142:33.0 143:88.0 147:	C00379	6912	HEBKCHPVOIAQTA-NGQZWQHPSA-N	xylitol
valine	313502	144	3	85:2124.0 86:7630.0 87:1944.0 88:1239.0 89:198.0 90:140.0 92:81.0 94:103.0 95:66.0 96:941.0 97:782.0 98:2720.0 99:1558.0 100:41058.0 101:6555.0 102:3952.0 103:6374.0 104:899.0 105:633.0 110:1390.0 111:263.0 112:2218.0 113:1055.0 114:6510.0 115:2943.0 116:	C00183	6287	KZSNJWFQEVHDMF-BYPYZUCNSA-N	valine
uridine	861508	217	14815	85:38.0 86:16.0 87:11.0 88:11.0 89:85.0 91:9.0 92:3.0 93:5.0 94:11.0 95:26.0 97:5.0 99:146.0 100:46.0 101:72.0 103:551.0 104:39.0 105:323.0 107:5.0 109:17.0 110:8.0 111:3.0 112:3.0 113:55.0 114:1.0 115:80.0 116:27.0 117:70.0 118:2.0 119:12.0 121:6.0 122:6	C00299	6029	DRTQHJPVMGBUCF-XVFCMESISA-N	uridine
uric acid	730691	441	23	85:3006.0 86:5154.0 87:3017.0 88:706.0 89:685.0 91:208.0 92:147.0 93:161.0 94:85.0 95:336.0 96:306.0 97:450.0 98:2631.0 99:3540.0 100:32370.0 101:4842.0 102:2564.0 103:7632.0 104:909.0 105:1432.0 106:210.0 107:202.0 108:137.0 109:288.0 110:648.0 111:2136.	C00366	1175	LEHOTFFKMJEONL-UHFFFAOYSA-N	uric.acid
urea	328888	189	441	85:42530.0 86:38811.0 87:110384.0 88:17717.0 89:8931.0 90:7871.0 91:3005.0 92:1045.0 93:951.0 94:268.0 95:940.0 96:6840.0 97:11155.0 98:9608.0 99:343261.0 100:185876.0 101:58717.0 102:29857.0 103:25687.0 104:5464.0 105:10123.0 106:1223.0 107:2582.0 108:11	C00086	1176	XSQUKJJJFZCRTK-UHFFFAOYSA-N	urea
uracil	385816	241	3023	85:7501.0 86:34329.0 87:5443.0 88:5529.0 89:1245.0 90:1710.0 91:2717.0 92:617.0 93:270.0 94:231.0 95:475.0 96:1929.0 97:2207.0 98:3686.0 99:85531.0 100:33488.0 101:12996.0 102:3481.0 103:1997.0 104:1436.0 105:2735.0 106:983.0 107:414.0 108:869.0 109:2764.	C00106	1174	ISAKRJDGNUQOIC-UHFFFAOYSA-N	uracil
tyrosine	671252	218	16	85:101.0 86:1059.0 87:458.0 89:659.0 90:823.0 91:1849.0 92:215.0 93:210.0 94:46.0 95:258.0 97:226.0 100:19804.0 101:2641.0 102:1366.0 103:1633.0 104:401.0 105:1066.0 107:424.0 113:79.0 115:546.0 116:116.0 117:900.0 118:715.0 119:703.0 120:181.0 121:365.0	C00082	6057	OUYCCCASQSFEME-QMMMGPOBSA-N	tyrosine
tryptophan	780482	202	14	86:650.0 87:425.0 89:261.0 100:3562.0 101:1584.0 102:1611.0 103:773.0 104:190.0 113:59.0 114:89.0 115:489.0 118:184.0 119:183.0 127:218.0 130:2243.0 131:264.0 132:923.0 133:652.0 144:250.0 145:420.0 146:217.0 147:2097.0 148:245.0 149:212.0 154:44.0 156:26	C00078	6305	QIVBCDIJIAJPQS-VIFPVBQESA-N	tryptophan
trans-4-hydroxyproline	484934	140	97	86:372.0 89:284.0 90:59.0 91:69.0 92:49.0 93:31.0 94:113.0 98:417.0 99:325.0 100:732.0 101:893.0 102:221.0 103:507.0 104:90.0 105:127.0 108:76.0 113:184.0 115:459.0 116:227.0 117:406.0 118:167.0 119:229.0 121:37.0 122:66.0 124:225.0 129:565.0 131:516.0 13	C01157	5810	PMMYEEVYMWASQN-DMTCNVIQSA-N	trans.4.hydroxyproline
tocopherol gamma-	1026121	223	4545	85:7.0 86:92.0 88:26.0 91:52.0 94:33.0 95:97.0 97:79.0 99:8.0 104:48.0 105:82.0 107:5.0 109:87.0 111:9.0 112:41.0 119:199.0 120:6.0 121:33.0 123:9.0 124:39.0 125:5.0 128:3.0 134:117.0 135:2.0 137:39.0 139:30.0 140:62.0 142:25.0 145:87.0 147:25.0 148:47.0	C02483	92729	QUEDXNHFTDJVIY-DQCZWYHMSA-N	tocopherol.gamma.
tocopherol alpha-	1067809	237	100	85:207.0 87:84.0 88:72.0 91:780.0 92:83.0 93:140.0 94:40.0 95:435.0 97:218.0 99:100.0 103:358.0 105:440.0 106:76.0 107:223.0 108:54.0 109:243.0 110:64.0 111:199.0 112:52.0 113:56.0 115:104.0 116:123.0 117:293.0 119:705.0 120:82.0 121:197.0 129:158.0 131:4	C00376	638015	NCYCYZXNIZJOKI-OVSJKPMPSA-N	tocopherol.alpha.
threonine	409568	218	26	85:1692.0 86:5629.0 87:4799.0 88:907.0 89:613.0 90:123.0 91:125.0 93:55.0 94:68.0 96:272.0 97:242.0 98:1238.0 99:967.0 100:21870.0 101:36969.0 102:6991.0 103:4765.0 104:575.0 105:736.0 106:101.0 111:100.0 112:872.0 113:501.0 114:4912.0 115:4479.0 116:1288	C00188	6288	AYFVYJQAPQTCCC-GBXIJSLDSA-N	threonine
threonic acid	497572	292	172	86:78.0 87:500.0 88:136.0 89:1131.0 90:139.0 91:82.0 95:22.0 98:80.0 99:146.0 101:890.0 102:4177.0 103:5003.0 104:619.0 105:374.0 111:46.0 112:15.0 113:201.0 115:359.0 116:115.0 117:5872.0 118:496.0 119:430.0 121:39.0 128:64.0 129:1372.0 130:3055.0 131:16	C01620	5460407	JPIJQSOTBSSVTP-STHAYSLISA-N	threonic.acid
threitol	467595	217	770	85:123.0 86:39.0 87:235.0 88:92.0 89:794.0 91:41.0 92:65.0 93:48.0 94:22.0 97:38.0 101:1040.0 102:87.0 103:5119.0 104:409.0 105:302.0 106:38.0 112:26.0 113:47.0 114:17.0 115:225.0 116:875.0 117:3651.0 118:353.0 119:290.0 129:736.0 131:620.0 132:62.0 133:1	C16884	169019	UNXHWFMMPAWVPI-QWWZWVQMSA-N	threitol
taurine	556690	326	411	86:2130.0 87:334.0 88:217.0 89:78.0 92:47.0 93:57.0 97:88.0 98:93.0 99:119.0 100:4174.0 101:454.0 102:217.0 103:217.0 107:36.0 108:25.0 109:19.0 112:58.0 113:180.0 114:847.0 115:350.0 116:363.0 117:448.0 118:82.0 119:207.0 120:64.0 121:24.0 122:20.0 123:7	C00245	1123	XOAAWQZATWQOTB-UHFFFAOYSA-N	taurine
tagatose	627414	307	16813	86:98.0 89:2433.0 90:52.0 100:571.0 103:21582.0 104:1949.0 105:850.0 110:64.0 113:20.0 114:86.0 117:1212.0 142:44.0 163:412.0 164:32.0 172:447.0 173:138.0 174:51.0 184:57.0 189:815.0 190:116.0 197:21.0 200:10.0 201:114.0 202:65.0 205:222.0 214:112.0 216:3	C00795	439312	LKDRXBCSQODPBY-OEXCPVAWSA-N	tagatose
sucrose	915139	271	173	85:319.0 87:314.0 88:197.0 89:406.0 91:85.0 92:24.0 94:41.0 97:89.0 99:203.0 100:65.0 101:688.0 102:331.0 103:8357.0 104:731.0 105:421.0 108:21.0 109:428.0 110:53.0 111:276.0 112:52.0 113:277.0 114:83.0 115:331.0 116:305.0 117:1934.0 118:199.0 119:119.0 1	C00089	5988	CZMRCDWAGMRECN-UGDNZRGBSA-N	sucrose
stearic acid	787622	117	13	85:4191.0 86:1569.0 87:1271.0 88:840.0 89:3341.0 90:339.0 91:1247.0 92:198.0 93:2558.0 94:311.0 95:7043.0 96:882.0 97:6832.0 98:5171.0 99:2925.0 100:405.0 101:1507.0 102:583.0 103:508.0 104:58.0 105:3188.0 106:306.0 107:1125.0 108:164.0 109:2130.0 110:377	C01530	5281	QIQXTHQIDYTFRH-UHFFFAOYSA-N	stearic.acid
shikimic acid	611100	204	286	85:149.0 87:51.0 89:152.0 90:30.0 91:290.0 92:189.0 93:498.0 94:99.0 95:323.0 96:150.0 97:191.0 98:58.0 99:248.0 100:45.0 101:676.0 103:796.0 104:122.0 105:435.0 107:157.0 108:97.0 109:114.0 111:293.0 112:57.0 113:62.0 114:60.0 115:150.0 116:435.0 117:504	C00493	8742	JXOHGGNKMLTUBP-HSUXUTPPSA-N	shikimic.acid
serine	395020	218	25	85:536.0 86:1604.0 87:945.0 88:1874.0 89:1384.0 90:199.0 91:148.0 95:84.0 97:103.0 98:189.0 99:283.0 100:23226.0 101:3557.0 102:1780.0 103:3612.0 104:267.0 105:217.0 109:46.0 110:192.0 112:43.0 113:186.0 114:2146.0 115:2068.0 116:7090.0 117:3142.0 118:630	C00065	5951	MTCFGRXMJLQNBG-REOHCLBHSA-N	serine
ribose	553135	217	1662	85:8071.0 86:9472.0 87:11706.0 88:7002.0 89:91105.0 90:8121.0 91:4369.0 92:716.0 93:150.0 94:1908.0 95:1008.0 96:977.0 97:1171.0 98:3992.0 99:8420.0 100:38767.0 101:35431.0 102:21246.0 103:1062555.0 104:101843.0 105:73545.0 106:4592.0 107:540.0 108:433.0	C00121	5779	HMFHBZSHGGEWLO-SOOFDHNKSA-N	ribose
ribonic acid	599680	292	1683	85:227.0 86:88.0 87:301.0 88:189.0 89:1714.0 90:165.0 92:75.0 93:53.0 98:147.0 99:481.0 100:3713.0 101:2153.0 102:4583.0 103:29677.0 104:2992.0 105:1403.0 110:143.0 111:44.0 112:63.0 113:396.0 114:93.0 115:933.0 116:854.0 117:9305.0 118:835.0 119:929.0 12	C01685	5460677	QXKAIJAYHKCRRA-BXXZVTAOSA-N	ribonic.acid
quinic acid	632897	345	16691	85:2409.0 86:555.0 87:2017.0 88:587.0 89:1610.0 90:40.0 91:3677.0 92:677.0 93:3206.0 94:756.0 95:2018.0 96:319.0 97:1896.0 98:778.0 99:3313.0 100:594.0 101:8629.0 102:1689.0 103:10852.0 104:1036.0 105:3199.0 106:542.0 107:799.0 108:50.0 109:1347.0 110:285	C00296	6508	AAWZDTNXLSGCEK-LNVDRNJUSA-N	quinic.acid
pyruvic acid	211668	174	583	86:1271.0 87:3393.0 88:4939.0 89:36864.0 90:3575.0 91:1545.0 99:11670.0 100:9133.0 101:3760.0 102:2314.0 111:260.0 112:118.0 114:1389.0 115:16515.0 116:2607.0 117:44546.0 118:6205.0 119:2711.0 128:303.0 129:840.0 131:2446.0 133:6730.0 143:730.0 144:225.0	C00022	1060	LCTONWCANYUPML-UHFFFAOYSA-N	pyruvic.acid
pyrophosphate	547021	451	88522	85:103.0 86:284.0 87:71.0 89:243.0 90:97.0 91:139.0 95:25.0 96:113.0 97:171.0 101:246.0 102:214.0 103:252.0 104:123.0 105:172.0 106:89.0 107:197.0 109:80.0 112:92.0 115:164.0 119:193.0 121:368.0 122:41.0 123:49.0 131:193.0 133:1471.0 134:81.0 135:873.0 13	C00013	1023	XPPKVPWEQAFLFU-UHFFFAOYSA-N	pyrophosphate
pseudo uridine	813899	217	1688	86:237.0 88:11.0 89:59.0 98:89.0 99:253.0 100:1259.0 101:467.0 102:246.0 103:1528.0 104:31.0 105:44.0 106:207.0 107:166.0 109:7.0 110:112.0 111:375.0 113:146.0 114:80.0 115:64.0 116:328.0 117:474.0 118:55.0 122:3.0 124:1.0 125:164.0 127:342.0 128:214.0 12	C02067	15047	PTJWIQPHWPFNBW-GBNDHIKLSA-N	pseudo.uridine
proline	364716	142	8	85:2056.0 86:1998.0 87:940.0 88:328.0 89:338.0 90:51.0 92:149.0 94:210.0 95:311.0 96:577.0 97:573.0 98:1498.0 99:2820.0 100:4125.0 101:1740.0 102:731.0 103:1654.0 104:106.0 105:427.0 106:176.0 107:465.0 108:67.0 109:52.0 110:311.0 111:232.0 112:301.0 113:	C00148	145742	ONIBWKKTOPOVIA-BYPYZUCNSA-N	proline
pinitol	622466	260	16544	85:9395.0 86:1247.0 87:3795.0 88:1582.0 89:101591.0 90:8600.0 91:6349.0 92:451.0 93:526.0 94:227.0 95:1533.0 96:175.0 97:1364.0 98:1082.0 99:8159.0 100:1129.0 101:11924.0 102:3254.0 103:78294.0 104:7604.0 105:5939.0 106:408.0 107:576.0 108:301.0 109:3162.	C03844	164619	DSCFFEYYQKSRSV-FEPQRWDDSA-N	pinitol
phosphoethanolamine	603912	299	1723	85:20.0 86:924.0 87:173.0 88:41.0 90:8.0 91:76.0 95:36.0 96:1.0 97:39.0 99:9.0 100:4477.0 101:327.0 102:26.0 107:64.0 109:53.0 113:35.0 114:2019.0 115:1275.0 116:271.0 117:260.0 119:44.0 120:5.0 123:18.0 129:2.0 130:467.0 131:202.0 132:82.0 133:763.0 134:	C00346	1015	SUHOOTKUPISOBE-UHFFFAOYSA-N	phosphoethanolamine
phosphate	345365	314	4	85:2157.0 86:4845.0 87:5305.0 88:1544.0 89:6178.0 90:913.0 91:5486.0 92:639.0 93:1090.0 94:256.0 95:178.0 96:901.0 97:221.0 98:1216.0 99:626.0 100:3524.0 103:17906.0 104:4250.0 105:12326.0 106:1911.0 107:7514.0 108:751.0 109:2429.0 110:239.0 112:225.0 113	C00009	1004	NBIIXXVUZAFLBC-UHFFFAOYSA-N	phosphate
phenylethylamine	510327	174	2005	85:169.0 89:6.0 90:2.0 91:2.0 98:145.0 99:115.0 102:5.0 111:2.0 113:34.0 114:67.0 120:23.0 129:1.0 137:7.0 146:11.0 149:2.0 158:7.0 171:1.0 174:3063.0 175:295.0 176:30.0 184:2.0 299:222.0	C05332	1001	BHHGXPLMPWCGHP-UHFFFAOYSA-N	phenylethylamine
phenylalanine	537804	218	33	85:116.0 86:960.0 87:386.0 88:130.0 89:524.0 90:333.0 91:7394.0 92:957.0 93:245.0 95:80.0 97:48.0 98:130.0 99:52.0 100:9746.0 101:1177.0 102:805.0 103:1034.0 104:243.0 105:388.0 107:71.0 113:39.0 114:39.0 115:219.0 116:165.0 117:780.0 118:464.0 119:424.0	C00079	6140	COLNVLDHVKWLRT-QMMMGPOBSA-N	phenylalanine
phenol	218927	151	31889	91:2045.0 92:161.0 93:334.0 94:209.0 95:2491.0 96:415.0 97:231.0 105:135.0 106:56.0 110:100.0 111:75.0 112:21.0 120:80.0 121:643.0 122:37.0 123:637.0 124:89.0 125:41.0 131:307.0 132:52.0 134:140.0 135:1287.0 136:193.0 137:125.0 145:37.0 149:73.0 150:28.0	C00146	996	ISWSIDIOOBJBQZ-UHFFFAOYSA-N	phenol
pelargonic acid	399229	117	50	85:95.0 86:236.0 88:109.0 89:242.0 90:68.0 94:18.0 95:61.0 96:43.0 98:137.0 99:208.0 101:214.0 102:71.0 105:367.0 116:364.0 117:7457.0 118:623.0 119:191.0 123:20.0 128:63.0 129:2753.0 130:235.0 131:2172.0 132:1576.0 133:343.0 143:171.0 144:20.0 145:577.0	C01601	8158	FBUKVWPVBMHYJY-UHFFFAOYSA-N	pelargonic.acid
p-cresol	280360	165	16321	85:286.0 86:127.0 89:1119.0 90:283.0 91:12035.0 92:977.0 93:220.0 95:661.0 97:48.0 100:35.0 101:41.0 102:3.0 103:566.0 104:194.0 105:1358.0 106:129.0 107:939.0 108:174.0 109:1304.0 110:198.0 111:8.0 116:61.0 119:166.0 120:79.0 121:303.0 122:20.0 123:105.0	C01468	2879	IWDCLRJOBJJRNH-UHFFFAOYSA-N	p.cresol
parabanic acid NIST	464991	100	4944	86:184.0 100:2598.0 101:191.0 102:43.0 107:53.0 110:113.0 132:10.0 180:10.0 184:81.0 185:1.0 215:53.0 216:3.0 243:231.0 258:5.0 312:3.0 349:7.0 360:7.0 402:7.0 409:10.0 429:9.0 433:1.0 447:3.0 480:21.0 483:7.0 496:10.0	C00802	67126	ZFLIKDUSUDBGCD-UHFFFAOYSA-N	parabanic.acid.NIST
palmitoleic acid	706508	117	96	85:405.0 86:127.0 87:100.0 88:106.0 89:342.0 90:32.0 91:410.0 92:134.0 93:696.0 94:296.0 95:1599.0 96:1826.0 97:1110.0 98:1428.0 99:386.0 100:76.0 101:299.0 102:133.0 105:458.0 107:371.0 108:267.0 109:604.0 110:792.0 111:403.0 112:293.0 113:104.0 114:41.0	C08362	445638	SECPZKHBENQXJG-FPLPWBNLSA-N	palmitoleic.acid
palmitic acid	713809	313	11	85:5547.0 86:2174.0 87:1945.0 88:1374.0 89:4967.0 90:773.0 91:1518.0 92:318.0 93:3798.0 94:511.0 95:10592.0 96:1486.0 97:8747.0 98:6953.0 99:4528.0 100:714.0 101:2700.0 102:872.0 103:543.0 105:5528.0 106:406.0 107:1555.0 108:180.0 109:2908.0 110:516.0 111	C00249	985	IPCSVZSSVZVIGE-UHFFFAOYSA-N	palmitic.acid
oxoproline	485935	156	10	85:3305.0 86:3646.0 88:224.0 89:349.0 92:90.0 93:31.0 94:268.0 97:300.0 98:1005.0 99:1224.0 100:2213.0 101:88.0 102:773.0 103:769.0 104:198.0 105:507.0 106:72.0 108:279.0 109:95.0 110:674.0 111:220.0 112:3321.0 113:1081.0 114:1752.0 115:792.0 116:101.0 11	C01879	7405	ODHCTXKNWHHXJC-VKHMYHEASA-N	oxoproline
oxalic acid	260513	190	4923	85:642.0 86:564.0 88:852.0 89:2725.0 90:394.0 91:354.0 92:72.0 93:452.0 95:374.0 99:782.0 100:169.0 101:3135.0 102:7162.0 103:10813.0 104:1629.0 105:3087.0 106:416.0 107:839.0 108:169.0 109:471.0 110:173.0 111:137.0 113:787.0 114:94.0 115:3681.0 116:1325.	C00209	971	MUBZPKHOEPUJKR-UHFFFAOYSA-N	oxalic.acid
ornithine	619548	142	1964	85:515.0 86:16980.0 87:1881.0 88:785.0 89:171.0 90:774.0 93:282.0 94:323.0 95:262.0 96:691.0 97:827.0 98:1409.0 99:1687.0 100:11511.0 101:1757.0 102:7092.0 103:1863.0 104:364.0 105:106.0 107:420.0 108:53.0 109:312.0 110:1063.0 111:241.0 112:2755.0 113:995	C00077	6262	AHLPHDHHMVZTML-BYPYZUCNSA-N	ornithine
oleic acid	779120	339	43	85:2268.0 86:703.0 87:608.0 88:472.0 89:1302.0 90:134.0 91:1987.0 92:342.0 93:2662.0 94:1268.0 95:7406.0 96:10672.0 97:6738.0 98:7712.0 99:1578.0 100:201.0 101:682.0 102:145.0 103:388.0 104:124.0 105:1450.0 106:261.0 107:1323.0 108:726.0 109:3302.0 110:36	C00712	445639	ZQPPMHVWECSIRJ-KTKRTIGZSA-N	oleic.acid
N-methylalanine	286855	130	35	86:72.0 87:70.0 88:60.0 95:172.0 96:100.0 97:101.0 98:310.0 100:1409.0 101:515.0 103:438.0 109:19.0 112:26.0 113:30.0 114:381.0 115:214.0 116:41.0 117:123.0 119:88.0 125:26.0 127:344.0 128:166.0 129:205.0 130:17910.0 131:2153.0 132:165.0 133:555.0 137:14.	C02721	5288725	GDFAOVXKHJXLEI-VKHMYHEASA-N	N.methylalanine
nicotinic acid	353934	180	4939	85:4579.0 86:223.0 88:8.0 90:142.0 98:8.0 99:693.0 100:10.0 101:9.0 105:21.0 106:2144.0 107:301.0 110:168.0 111:102.0 112:155.0 113:493.0 114:7.0 126:118.0 130:94.0 134:346.0 136:1703.0 137:192.0 138:3.0 140:51.0 155:100.0 161:16.0 169:48.0 180:2720.0 181	C00253	938	PVNIIMVLHYAWGP-UHFFFAOYSA-N	nicotinic.acid
N-acetylmannosamine	735323	319	3244	85:1141.0 86:451.0 87:885.0 88:794.0 89:7966.0 90:778.0 91:624.0 93:87.0 94:49.0 95:261.0 96:255.0 97:763.0 98:285.0 99:645.0 100:1414.0 101:2282.0 102:588.0 103:22851.0 104:2059.0 105:1722.0 106:141.0 108:12.0 109:340.0 110:235.0 111:311.0 113:842.0 114:	C00645	439281	OVRNDRQMDRJTHS-ZTVVOAFPSA-N	N.acetylmannosamine
N-acetylglycine NIST	356109	174	97747	86:561.0 87:403.0 88:644.0 89:35.0 99:219.0 100:176.0 101:274.0 102:648.0 104:5441.0 105:335.0 106:5.0 107:486.0 110:168.0 114:460.0 116:32.0 117:38.0 121:7.0 127:384.0 130:6095.0 131:81.0 132:3092.0 133:35.0 136:105.0 138:17.0 139:26.0 143:55.0 144:59.0		10972	OKJIRPAQVSHGFK-UHFFFAOYSA-N	N.acetylglycine.NIST
n-acetylglutamate	477776	158	84199	85:10633.0 86:1766.0 87:340.0 88:66.0 89:264.0 91:59.0 92:20.0 93:282.0 94:160.0 98:705.0 100:1546.0 101:446.0 102:383.0 103:4101.0 104:400.0 105:111.0 108:18.0 112:715.0 114:1204.0 115:585.0 116:5630.0 117:66.0 118:193.0 121:46.0 123:57.0 124:253.0 126:2	C00624	70914	RFMMMVDNIPUKGG-YFKPBYRVSA-N	n.acetylglutamate
myristic acid	634414	117	127	85:1672.0 86:922.0 87:259.0 88:617.0 89:2301.0 90:194.0 91:565.0 93:1089.0 94:262.0 95:2947.0 96:479.0 97:1977.0 98:1752.0 99:1650.0 100:382.0 101:1406.0 104:452.0 105:1305.0 106:321.0 107:394.0 108:204.0 109:725.0 110:354.0 111:699.0 112:710.0 116:3547.0	C06424	11005	TUNFSRHWOTWDNC-UHFFFAOYSA-N	myristic.acid
myo-inositol	730022	305	1741	85:113.0 86:491.0 87:31.0 88:19.0 89:298.0 90:43.0 95:6.0 99:170.0 100:411.0 101:320.0 102:164.0 103:3399.0 104:366.0 105:2.0 107:22.0 108:49.0 109:262.0 111:243.0 112:149.0 113:176.0 114:90.0 115:187.0 116:296.0 117:1042.0 118:228.0 119:212.0 121:1.0 123	C00137	892	CDAISMWEOUEBRE-UHFFFAOYSA-N	myo.inositol
methionine sulfoxide	637588	128	1678	85:111.0 86:364.0 88:603.0 89:480.0 90:1509.0 91:197.0 92:84.0 93:154.0 95:15.0 97:671.0 98:290.0 99:172.0 100:3967.0 101:724.0 102:1925.0 103:992.0 104:302.0 105:398.0 108:181.0 110:1218.0 111:125.0 112:950.0 113:82.0 114:1237.0 115:308.0 116:243.0 117:6	C02989	158980	QEFRNWWLZKMPFJ-YGVKFDHGSA-N	methionine.sulfoxide
methionine	483560	176	45	86:209.0 87:157.0 88:89.0 92:28.0 96:49.0 98:179.0 100:943.0 101:113.0 102:175.0 103:199.0 104:109.0 105:441.0 107:31.0 114:409.0 115:107.0 117:136.0 118:21.0 122:14.0 128:6524.0 129:603.0 130:496.0 131:1184.0 132:354.0 134:118.0 144:59.0 145:49.0 146:97.	C00073	6137	FFEARJCKVFRZRR-BYPYZUCNSA-N	methionine
methanolphosphate	289520	241	5393	91:189.0 98:118.0 99:213.0 109:13.0 110:42.0 115:116.0 117:125.0 118:94.0 119:81.0 121:107.0 122:6.0 123:105.0 130:13.0 133:646.0 134:53.0 135:408.0 136:125.0 137:176.0 143:34.0 144:4.0 151:78.0 158:18.0 160:2.0 163:856.0 164:67.0 165:58.0 167:92.0 168:16		13130	CAAULPUQFIIOTL-UHFFFAOYSA-N	methanolphosphate
mannose	645856	205	70	85:142.0 89:1499.0 90:197.0 97:127.0 100:159.0 101:419.0 103:3780.0 104:287.0 105:648.0 112:23.0 113:305.0 114:520.0 115:388.0 116:86.0 117:2228.0 118:207.0 119:568.0 124:18.0 125:22.0 129:3108.0 131:511.0 133:1928.0 134:567.0 135:210.0 141:65.0 143:275.0	C00159	18950	WQZGKKKJIJFFOK-QTVWNMPRSA-N	mannose
mannitol	663215	319	17883	85:280.0 86:2716.0 87:721.0 88:266.0 89:1849.0 91:31.0 95:7.0 97:242.0 98:55.0 99:127.0 100:1461.0 101:1171.0 102:291.0 103:12462.0 104:1201.0 105:191.0 107:139.0 110:19.0 111:65.0 113:144.0 117:8049.0 118:875.0 119:270.0 126:61.0 129:5251.0 130:900.0 131	C00392	6251	FBPFZTCFMRRESA-KVTDHHQDSA-N	mannitol
maltotriose	1176044	361	84521	85:2289.0 86:1107.0 87:1856.0 88:1048.0 89:11031.0 90:1060.0 91:652.0 92:201.0 93:121.0 94:240.0 95:525.0 96:664.0 97:2907.0 98:443.0 99:1934.0 100:3182.0 101:6896.0 102:3193.0 103:45196.0 104:4117.0 105:5028.0 106:356.0 107:488.0 108:225.0 109:2412.0 110	C01835	439586	FYGDTMLNYKFZSV-DZOUCCHMSA-N	maltotriose
maltose	946601	204	1979	85:18.0 86:40.0 87:38.0 89:640.0 90:50.0 94:3.0 95:51.0 96:226.0 97:52.0 98:60.0 99:10.0 100:262.0 101:31.0 102:157.0 103:2571.0 104:171.0 105:231.0 108:7.0 109:86.0 111:17.0 112:13.0 113:130.0 114:62.0 116:82.0 117:1560.0 118:98.0 119:98.0 125:5.0 127:10	C00208	439186	GUBGYTABKSRVRQ-PICCSMPSSA-N	maltose
malic acid	463180	233	1391	85:66.0 87:316.0 88:106.0 89:148.0 90:42.0 95:37.0 99:129.0 101:4462.0 102:488.0 103:641.0 104:93.0 105:294.0 115:533.0 116:432.0 117:2305.0 118:259.0 119:501.0 120:70.0 121:62.0 124:21.0 129:385.0 131:1945.0 132:129.0 133:6850.0 134:1075.0 135:667.0 136:	C00711	525	BJEPYKJPYRNKOW-UHFFFAOYSA-N	malic.acid
maleimide	245118	154	1743	85:294.0 86:375.0 87:61.0 88:60.0 92:7.0 93:188.0 94:171.0 96:191.0 97:130.0 99:129.0 100:1406.0 101:44.0 102:144.0 103:750.0 105:72.0 107:179.0 110:1243.0 111:89.0 114:287.0 115:459.0 116:31.0 117:256.0 126:37.0 127:659.0 128:781.0 130:926.0 131:244.0 13	C07272	10935	PEEHTFAAVSWFBL-UHFFFAOYSA-N	maleimide
lyxitol	573587	217	233	85:649.0 86:59.0 87:142.0 88:75.0 89:607.0 95:25.0 97:25.0 99:247.0 100:57.0 101:550.0 102:92.0 103:6136.0 104:480.0 105:198.0 106:44.0 111:98.0 112:73.0 113:193.0 114:48.0 115:140.0 116:225.0 117:3144.0 118:289.0 119:258.0 120:15.0 127:102.0 129:2235.0 1	C00532	439255	HEBKCHPVOIAQTA-IMJSIDKUSA-N	lyxitol
lysine	663483	156	12	85:2755.0 86:29130.0 87:3786.0 88:12077.0 89:1291.0 90:709.0 92:136.0 93:103.0 94:668.0 95:313.0 96:506.0 97:609.0 98:2819.0 99:1955.0 100:31497.0 101:4429.0 102:7671.0 103:3645.0 104:565.0 105:379.0 106:83.0 107:97.0 108:128.0 109:134.0 110:753.0 111:416	C00047	5962	KDXKERNSBIXSRK-YFKPBYRVSA-N	lysine
linoleic acid	777414	150	165	85:1534.0 86:470.0 87:386.0 88:244.0 89:1256.0 90:176.0 91:6885.0 92:1525.0 93:8654.0 94:6153.0 95:14372.0 96:7918.0 97:3896.0 98:518.0 99:829.0 100:115.0 101:441.0 102:166.0 103:421.0 104:436.0 105:2615.0 106:995.0 107:4482.0 108:3591.0 109:5935.0 110:38	C01595	5280450	OYHQOLUKZRVURQ-HZJYTTRNSA-N	linoleic.acid
levoglucosan	569637	204	3169	85:775.0 87:165.0 88:163.0 89:177.0 90:42.0 91:21.0 92:2.0 95:13.0 97:132.0 98:53.0 99:731.0 100:180.0 101:2830.0 102:212.0 103:5456.0 104:270.0 105:366.0 109:317.0 111:424.0 112:33.0 113:818.0 114:131.0 115:724.0 116:1575.0 117:3643.0 118:337.0 119:568.0		2724705	TWNIBLMWSKIRAT-VFUOTHLCSA-N	levoglucosan
leucine	346101	158	9	85:4635.0 86:3771.0 87:1723.0 88:653.0 90:216.0 92:322.0 93:257.0 94:240.0 95:264.0 96:604.0 97:648.0 98:1293.0 99:2270.0 100:16154.0 101:2483.0 102:35025.0 103:8176.0 104:1484.0 106:132.0 109:214.0 110:350.0 111:258.0 112:641.0 113:670.0 114:595.0 115:45	C00123	6106	ROHFNLRQFUQHCH-YFKPBYRVSA-N	leucine
lauric acid	547906	117	49	85:168.0 86:141.0 87:101.0 89:291.0 93:60.0 95:377.0 96:145.0 97:251.0 98:244.0 101:191.0 104:48.0 105:176.0 109:155.0 111:88.0 115:37.0 116:428.0 117:7512.0 118:665.0 119:226.0 120:42.0 122:42.0 129:2879.0 130:369.0 131:1222.0 132:1823.0 133:146.0 134:55	C02679	3893	POULHZVOKOAJMA-UHFFFAOYSA-N	lauric.acid
lactic acid	217657	191	80	85:8684.0 86:6573.0 87:72227.0 88:111565.0 89:22391.0 90:1554.0 91:2622.0 92:778.0 93:502.0 94:4760.0 95:1164.0 96:739.0 97:892.0 98:246.0 99:4891.0 100:2372.0 101:61750.0 102:48891.0 103:46949.0 104:6822.0 105:17397.0 106:1817.0 107:2274.0 108:297.0 109:	C01432	612	JVTAAEKCZFNVCJ-UHFFFAOYSA-N	lactic.acid
isothreonic acid	489385	292	1679	85:304.0 86:391.0 88:631.0 89:4158.0 90:414.0 91:179.0 92:233.0 93:215.0 94:45.0 96:145.0 97:116.0 98:15.0 99:816.0 100:110.0 101:2762.0 102:21122.0 103:20966.0 104:2634.0 105:1408.0 106:64.0 107:560.0 108:290.0 109:71.0 110:395.0 111:105.0 113:1032.0 114	C00639	151152	JPIJQSOTBSSVTP-GBXIJSLDSA-N	isothreonic.acid
isoleucine	359251	158	15	85:1549.0 86:3001.0 87:645.0 88:285.0 89:271.0 90:580.0 91:64.0 92:52.0 95:58.0 96:323.0 97:189.0 98:829.0 99:977.0 100:9875.0 101:1414.0 102:3456.0 103:1535.0 104:311.0 105:134.0 111:127.0 112:440.0 113:373.0 114:1505.0 115:765.0 116:651.0 118:274.0 119:	C00407	6306	AGPKZVBTJJNPAG-WHFBIAKZSA-N	isoleucine
isocitric acid	616323	245	12267	89:522.0 90:180.0 95:584.0 97:191.0 98:207.0 99:600.0 101:378.0 102:3.0 103:489.0 106:964.0 109:156.0 112:78.0 113:859.0 114:122.0 116:611.0 118:39.0 119:171.0 121:116.0 125:52.0 127:331.0 128:413.0 129:390.0 133:1883.0 136:574.0 140:130.0 143:846.0 144:3	C00451	5318532	ODBLHEXUDAPZAU-ZAFYKAAXSA-N	isocitric.acid
indole-3-lactate	764586	202	724	88:69.0 93:61.0 95:49.0 102:117.0 104:35.0 109:35.0 112:18.0 116:72.0 117:141.0 119:48.0 124:41.0 129:278.0 133:172.0 135:26.0 136:22.0 137:31.0 140:24.0 142:37.0 143:39.0 144:38.0 145:47.0 147:362.0 148:87.0 149:117.0 151:18.0 156:56.0 158:20.0 160:37.0	C02043	92904	XGILAAMKEQUXLS-UHFFFAOYSA-N	indole.3.lactate
indole-3-acetate	684929	202	69	85:142.0 87:38.0 89:42.0 91:40.0 100:21.0 101:105.0 102:208.0 105:43.0 115:43.0 116:34.0 119:53.0 121:26.0 128:130.0 129:377.0 130:199.0 131:197.0 133:47.0 145:101.0 148:147.0 157:44.0 160:50.0 161:30.0 167:14.0 169:17.0 170:37.0 172:34.0 174:29.0 184:57.	C00954	802	SEOVTRFCIGRIMH-UHFFFAOYSA-N	indole.3.acetate
hydroxylamine	255241	146	139	85:633.0 86:2313.0 87:825.0 88:529.0 91:101.0 92:48.0 96:39.0 99:99.0 100:1181.0 101:208.0 103:445.0 105:237.0 109:19.0 116:169.0 117:579.0 118:114.0 119:2103.0 120:482.0 121:248.0 124:18.0 126:27.0 129:42.0 131:1281.0 132:298.0 133:4524.0 135:417.0 136:7	C00192	787	AVXURJPOCDRRFD-UHFFFAOYSA-N	hydroxylamine
histidine	663790	154	150	85:2111.0 91:78.0 92:216.0 93:168.0 96:546.0 97:628.0 98:534.0 99:1060.0 100:5400.0 104:467.0 105:300.0 106:130.0 110:273.0 112:1060.0 113:608.0 116:436.0 117:2105.0 118:701.0 119:507.0 120:167.0 122:47.0 125:129.0 126:813.0 127:915.0 128:1600.0 129:1815.	C00135	6274	HNDVDQJCIGZPNO-YFKPBYRVSA-N	histidine
hexuronic acid	667373	160	4554	85:209.0 86:138.0 88:682.0 89:1276.0 90:42.0 91:290.0 92:40.0 93:62.0 95:157.0 97:343.0 98:187.0 99:94.0 100:117.0 101:506.0 102:533.0 103:960.0 104:6.0 105:780.0 107:90.0 108:8.0 109:195.0 110:46.0 111:190.0 112:6.0 113:192.0 114:283.0 115:385.0 117:357.		152867	IAJILQKETJEXLJ-UHFFFAOYSA-N	hexuronic.acid
hexonic acid	698302	217	100866	85:4516.0 86:1527.0 87:7244.0 88:3762.0 89:20346.0 90:1668.0 91:1161.0 92:385.0 93:296.0 94:327.0 95:832.0 96:443.0 97:3951.0 98:678.0 99:5414.0 100:1202.0 101:19281.0 102:19463.0 103:145699.0 104:14299.0 105:7979.0 106:535.0 107:1368.0 108:238.0 109:357.		604	RGHNJXZEOKUKBD-UHFFFAOYSA-N	hexonic.acid
hexitol	704741	217	255	85:79.0 88:37.0 92:32.0 94:14.0 97:41.0 99:235.0 100:26.0 101:41.0 102:73.0 103:1566.0 104:206.0 105:96.0 109:97.0 110:36.0 111:111.0 112:66.0 113:39.0 114:55.0 115:112.0 116:320.0 117:397.0 118:41.0 119:91.0 127:84.0 129:2437.0 130:240.0 131:990.0 132:12	C00392	453	FBPFZTCFMRRESA-UHFFFAOYSA-N	hexitol
heptadecanoic acid	751309	117	727	86:84.0 89:126.0 93:146.0 95:297.0 97:364.0 98:171.0 99:152.0 101:71.0 105:120.0 107:47.0 109:65.0 111:142.0 112:68.0 113:69.0 116:319.0 117:6884.0 118:515.0 119:190.0 123:26.0 125:38.0 129:2928.0 130:357.0 131:779.0 132:2003.0 133:510.0 134:126.0 141:18.		10465	KEMQGTRYUADPNZ-UHFFFAOYSA-N	heptadecanoic.acid
glycolic acid	227636	177	1971	86:321.0 87:877.0 88:2215.0 89:1177.0 90:166.0 92:46.0 95:690.0 98:47.0 99:43.0 100:1.0 101:491.0 102:395.0 103:3236.0 104:445.0 105:759.0 106:5.0 107:431.0 110:197.0 113:123.0 114:1.0 115:778.0 116:235.0 117:2708.0 118:351.0 119:694.0 120:123.0 121:18.0	C00160	757	AEMRFAOFKBGASW-UHFFFAOYSA-N	glycolic.acid
glycine	368707	248	6	85:2882.0 86:87494.0 87:10917.0 88:4018.0 89:822.0 92:65.0 93:42.0 94:27.0 95:426.0 96:50.0 97:67.0 99:1489.0 100:53029.0 101:10140.0 102:5892.0 103:928.0 105:1276.0 110:146.0 113:1787.0 114:44.0 115:2820.0 116:1864.0 117:12472.0 118:47.0 119:3422.0 122:4	C00037	750	DHMQDGOQFOQNFH-UHFFFAOYSA-N	glycine
glycerol-alpha-phosphate	590747	357	1687	85:750.0 87:846.0 88:468.0 89:1193.0 90:82.0 91:168.0 92:114.0 93:127.0 94:26.0 95:116.0 97:212.0 98:232.0 99:483.0 101:13348.0 102:1461.0 103:9463.0 104:991.0 105:689.0 106:35.0 107:239.0 108:36.0 109:51.0 111:385.0 113:2220.0 114:284.0 115:2195.0 116:24	C03189	754	AWUCVROLDVIAJX-UHFFFAOYSA-N	glycerol.alpha.phosphate
glycerol	344466	205	30	85:1069.0 86:1979.0 87:2157.0 88:1086.0 89:5466.0 90:494.0 91:283.0 94:134.0 97:170.0 99:483.0 100:547.0 101:7688.0 102:1229.0 103:30772.0 104:2994.0 105:1697.0 106:143.0 108:135.0 109:140.0 111:130.0 112:89.0 113:993.0 114:232.0 115:2539.0 116:2329.0 117	C00116	753	PEDCQBHIVMGVHV-UHFFFAOYSA-N	glycerol
glyceric acid	377495	189	48	87:199.0 89:698.0 90:111.0 93:56.0 98:33.0 99:176.0 100:63.0 101:1315.0 102:3672.0 103:4054.0 104:371.0 105:293.0 106:106.0 107:60.0 108:48.0 113:36.0 114:94.0 115:261.0 116:366.0 117:2480.0 119:409.0 122:34.0 130:941.0 131:1036.0 133:4658.0 135:416.0 142	C00258	439194	RBNPOMFGQQGHHO-UWTATZPHSA-N	glyceric.acid
glutamine	600315	156	18	85:588.0 86:773.0 87:527.0 88:297.0 89:472.0 90:276.0 91:144.0 92:65.0 93:78.0 94:61.0 95:137.0 96:185.0 97:201.0 98:705.0 99:418.0 100:4218.0 101:1051.0 102:801.0 104:146.0 105:125.0 107:73.0 110:227.0 111:76.0 112:1090.0 113:753.0 114:2855.0 115:2580.0	C00064	5961	ZDXPYRJPNDTMRX-VKHMYHEASA-N	glutamine
glutamic acid	529100	246	28	85:1143.0 86:983.0 87:725.0 88:453.0 89:313.0 90:36.0 91:51.0 95:189.0 96:269.0 97:224.0 98:467.0 99:626.0 100:5243.0 101:1252.0 102:493.0 103:1043.0 104:79.0 105:259.0 108:335.0 109:58.0 110:448.0 111:44.0 112:737.0 113:669.0 114:1398.0 115:911.0 116:669	C00025	33032	WHUUTDBJXJRKMK-VKHMYHEASA-N	glutamic.acid
glucose	659798	319	22	85:955.0 86:739.0 87:1963.0 88:1249.0 89:23654.0 90:1741.0 91:1135.0 94:110.0 95:64.0 96:681.0 97:924.0 98:177.0 99:1302.0 100:4269.0 101:5985.0 102:2628.0 103:55876.0 104:5298.0 105:6003.0 106:471.0 107:134.0 108:44.0 109:106.0 110:151.0 111:715.0 112:29	C00221	64689	WQZGKKKJIJFFOK-VFUOTHLCSA-N	glucose
gluconic acid	693148	333	7501	87:39.0 89:155.0 99:15.0 100:306.0 101:268.0 102:393.0 103:2729.0 104:264.0 105:196.0 109:2.0 111:2.0 113:144.0 116:8.0 117:1117.0 118:12.0 127:30.0 129:1186.0 130:285.0 131:546.0 132:183.0 133:997.0 134:13.0 137:1.0 139:7.0 140:38.0 141:4.0 142:28.0 143:	C00800	6857417	RGHNJXZEOKUKBD-QTBDOELSSA-N	gluconic.acid
galactonic acid	690882	292	4706	85:918.0 86:238.0 87:865.0 88:630.0 89:3376.0 90:737.0 91:316.0 95:57.0 96:68.0 97:1011.0 98:413.0 99:1406.0 100:448.0 101:4514.0 102:3806.0 103:26292.0 104:2417.0 105:1403.0 106:36.0 107:255.0 108:13.0 109:160.0 110:149.0 111:353.0 112:80.0 113:956.0 114	C00880	128869	RGHNJXZEOKUKBD-MGCNEYSASA-N	galactonic.acid
fumaric acid	390775	245	1718	85:548.0 86:69.0 87:80.0 91:65.0 95:3.0 98:3.0 99:1019.0 100:367.0 101:132.0 102:16.0 106:51.0 108:90.0 109:6.0 110:342.0 111:15.0 112:22.0 113:317.0 114:50.0 115:339.0 117:96.0 118:146.0 123:15.0 124:26.0 126:329.0 128:72.0 130:753.0 131:100.0 132:16.0 1	C00122	444972	VZCYOOQTPOCHFL-OWOJBTEDSA-N	fumaric.acid
fucose	578299	160	3009	85:191.0 89:328.0 91:5.0 98:6.0 100:250.0 101:182.0 103:132.0 105:64.0 107:33.0 117:5349.0 118:423.0 119:197.0 127:28.0 129:429.0 130:344.0 131:248.0 133:363.0 134:138.0 143:112.0 147:658.0 148:60.0 159:12.0 160:926.0 161:309.0 162:4.0 171:31.0 174:36.0 1	C02095	439650	SHZGCJCMOBCMKK-FPRJBGLDSA-N	fucose
fructose	639442	307	21	85:1065.0 86:372.0 87:1570.0 88:1347.0 89:11886.0 90:1027.0 91:450.0 94:125.0 95:108.0 96:150.0 97:341.0 98:337.0 99:854.0 100:2150.0 101:3537.0 102:951.0 103:87115.0 104:8453.0 105:4107.0 106:219.0 110:160.0 111:332.0 112:91.0 113:824.0 114:1370.0 115:12	C02336	439709	RFSUNEUAIZKAJO-ARQDHWQXSA-N	fructose
ethanolamine	344719	174	3212	85:264.0 86:22410.0 87:2464.0 88:1167.0 89:864.0 90:146.0 91:145.0 92:17.0 93:231.0 95:19.0 98:171.0 99:314.0 100:23665.0 101:2784.0 102:1878.0 103:1289.0 104:174.0 105:611.0 107:614.0 108:113.0 110:216.0 111:30.0 112:10.0 113:773.0 114:2996.0 115:1679.0	C00189	700	HZAXFHJVJLSVMW-UHFFFAOYSA-N	ethanolamine
erythritol	471922	217	92	86:57.0 87:443.0 89:682.0 90:92.0 99:480.0 100:41.0 101:1823.0 103:7046.0 104:676.0 105:300.0 106:59.0 109:27.0 111:45.0 113:474.0 115:473.0 116:1861.0 117:6123.0 118:476.0 119:295.0 127:453.0 129:1559.0 130:129.0 131:448.0 133:1902.0 134:216.0 144:53.0 1	C00503	222285	UNXHWFMMPAWVPI-ZXZARUISSA-N	erythritol
dodecanoic acid, isopropanol ester NIST	536494	200	41895	85:7286.0 86:804.0 87:8254.0 88:1521.0 89:1305.0 90:88.0 92:18.0 93:821.0 94:87.0 95:3440.0 96:1031.0 97:5404.0 98:3536.0 99:1416.0 100:171.0 101:4220.0 102:21829.0 103:3225.0 106:94.0 107:1074.0 108:81.0 109:1770.0 110:1456.0 111:1860.0 112:702.0 113:127		NA	UJPPXNXOEVDSRW-UHFFFAOYSA-N	dodecanoic.acid..isopropanol.ester.NIST
dehydroabietic acid	850374	239	8917	86:3.0 91:5.0 95:52.0 100:123.0 103:154.0 113:7.0 115:48.0 116:270.0 117:458.0 118:31.0 128:458.0 129:250.0 130:43.0 131:210.0 138:6.0 141:353.0 142:165.0 143:325.0 144:453.0 152:58.0 153:66.0 154:107.0 155:66.0 157:196.0 158:79.0 159:89.0 165:156.0 166:5	C12078	94391	NFWKVWVWBFBAOV-MISYRCLQSA-N	dehydroabietic.acid
cystine	796604	218	4903	86:126.0 87:2.0 88:12.0 100:1260.0 101:142.0 102:134.0 103:39.0 104:37.0 114:85.0 115:270.0 116:146.0 130:247.0 131:146.0 132:302.0 133:14.0 134:7.0 144:117.0 146:2402.0 147:349.0 148:711.0 149:59.0 160:33.0 161:16.0 163:3.0 174:95.0 176:15.0 178:56.0 188	C01420	595	LEVWYRKDKASIDU-UHFFFAOYSA-N	cystine
cysteine	500158	220	65	86:175.0 90:83.0 91:341.0 97:81.0 98:68.0 100:3118.0 101:289.0 102:126.0 103:157.0 104:40.0 106:71.0 111:61.0 112:46.0 113:48.0 115:193.0 116:681.0 117:121.0 119:107.0 120:61.0 130:238.0 132:808.0 133:307.0 135:39.0 146:182.0 147:1274.0 149:187.0 163:84.0	C00097	5862	XUJNEKJLAYXESH-REOHCLBHSA-N	cysteine
creatinine	502599	115	31	85:370.0 88:85.0 89:36.0 93:61.0 98:181.0 99:1414.0 100:9158.0 101:1232.0 103:128.0 108:34.0 111:15.0 113:594.0 114:567.0 115:27718.0 116:1868.0 118:47.0 124:34.0 130:931.0 134:91.0 135:38.0 136:59.0 139:101.0 142:85.0 143:10910.0 144:1070.0 147:1641.0 15	C00791	588	DDRJAANPRJIHGJ-UHFFFAOYSA-N	creatinine
conduritol-beta-expoxide	701723	318	34065	85:102.0 86:7.0 88:11.0 93:17.0 95:84.0 99:141.0 100:46.0 101:367.0 102:34.0 103:1909.0 104:100.0 105:120.0 108:7.0 109:85.0 111:59.0 113:534.0 114:36.0 115:64.0 116:86.0 124:61.0 125:26.0 128:2.0 129:2049.0 130:323.0 131:745.0 132:109.0 133:2107.0 134:28		9989541	ZHMWOVGZCINIHW-SPHYCDKFSA-N	conduritol.beta.expoxide
citrulline	621404	157	1712	85:138.0 86:318.0 89:143.0 90:82.0 91:114.0 92:81.0 95:62.0 97:103.0 98:473.0 99:700.0 100:1254.0 101:216.0 102:109.0 103:52.0 104:50.0 107:195.0 108:36.0 109:94.0 110:101.0 111:43.0 113:64.0 114:128.0 115:311.0 116:35.0 117:38.0 118:54.0 120:48.0 122:24.	C00327	9750	RHGKLRLOHDJJDR-BYPYZUCNSA-N	citrulline
citric acid	617342	273	288	85:108.0 87:167.0 88:92.0 89:136.0 92:58.0 93:86.0 95:193.0 96:108.0 97:78.0 99:605.0 100:143.0 101:223.0 102:92.0 103:336.0 104:70.0 105:58.0 109:24.0 110:55.0 111:256.0 112:15.0 114:87.0 115:639.0 116:312.0 117:522.0 118:105.0 119:62.0 120:32.0 124:17.0	C00158	311	KRKNYBCHXYNGOX-UHFFFAOYSA-N	citric.acid
cholesterol	1078536	129	19	85:3277.0 86:357.0 87:698.0 88:331.0 89:2173.0 90:402.0 91:29340.0 92:4360.0 93:20764.0 94:3772.0 95:27816.0 96:2369.0 97:5814.0 98:576.0 99:1514.0 100:67.0 101:2755.0 102:616.0 103:3141.0 104:1732.0 105:26895.0 106:4885.0 107:20090.0 108:3742.0 109:12657	C00187	5997	HVYWMOMLDIMFJA-DPAQBDIFSA-N	cholesterol
caprylic acid	343457	201	6866	85:59.0 86:798.0 87:223.0 88:510.0 89:1377.0 90:189.0 95:33.0 97:16.0 98:32.0 99:40.0 100:399.0 101:2158.0 102:361.0 103:5236.0 104:718.0 105:608.0 106:42.0 109:166.0 110:56.0 113:210.0 114:71.0 115:93.0 116:330.0 117:11722.0 118:1237.0 119:890.0 120:77.0	C06423	379	WWZKQHOCKIZLMA-UHFFFAOYSA-N	caprylic.acid
capric acid	451790	229	726	85:361.0 86:211.0 87:97.0 88:188.0 89:198.0 91:72.0 92:53.0 93:28.0 95:596.0 97:211.0 98:268.0 99:154.0 100:272.0 101:339.0 102:103.0 105:195.0 107:56.0 108:74.0 109:24.0 111:141.0 112:93.0 115:176.0 116:533.0 117:8029.0 118:528.0 119:291.0 122:50.0 123:3	C01571	2969	GHVNFZFCNZKVNT-UHFFFAOYSA-N	capric acid
beta-alanine	435564	248	148	85:228.0 86:3117.0 87:240.0 90:32.0 93:32.0 95:19.0 99:386.0 100:1891.0 101:337.0 102:313.0 103:237.0 104:118.0 107:63.0 113:116.0 114:91.0 117:236.0 119:17.0 120:39.0 129:105.0 130:635.0 133:1533.0 134:301.0 135:92.0 137:24.0 142:51.0 146:224.0 147:2196.	C00099	239	UCMIRNVEIXFBKS-UHFFFAOYSA-N	beta.alanine
benzoic acid	339067	179	36	86:343.0 87:342.0 88:702.0 89:324.0 90:144.0 91:469.0 93:84.0 95:73.0 98:224.0 101:459.0 102:419.0 103:2363.0 105:19922.0 106:1506.0 107:541.0 108:41.0 109:28.0 115:81.0 116:11012.0 117:1187.0 118:403.0 119:326.0 120:194.0 121:192.0 128:258.0 130:1267.0 1	C00180	243	WPYMKLBDIGXBTP-UHFFFAOYSA-N	benzoic.acid
behenic acid	920648	117	46315	89:63.0 90:3.0 96:62.0 98:113.0 116:141.0 117:2302.0 118:208.0 121:9.0 123:25.0 129:995.0 130:112.0 131:119.0 132:880.0 133:179.0 135:29.0 136:5.0 137:25.0 142:23.0 143:98.0 145:236.0 146:32.0 148:40.0 149:92.0 150:14.0 151:20.0 159:48.0 171:13.0 173:12.0	C08281	8215	UKMSUNONTOPOIO-UHFFFAOYSA-N	behenic.acid
aspartic acid	480387	232	79	87:91.0 96:51.0 97:57.0 98:86.0 99:100.0 100:3071.0 101:325.0 102:140.0 103:85.0 115:76.0 117:579.0 118:67.0 129:72.0 130:177.0 132:82.0 133:399.0 134:83.0 142:92.0 147:1028.0 148:289.0 149:74.0 160:33.0 163:47.0 164:28.0 173:22.0 174:51.0 188:319.0 189:7	C00049	5960	CKLJMWTZIZZHCS-REOHCLBHSA-N	aspartic.acid
asparagine	553078	188	146	86:261.0 87:142.0 88:87.0 89:283.0 90:151.0 91:43.0 92:46.0 93:35.0 98:167.0 100:1725.0 101:112.0 102:22.0 104:36.0 107:43.0 108:48.0 109:43.0 111:105.0 112:77.0 113:62.0 114:223.0 115:405.0 116:5151.0 117:1014.0 118:309.0 119:90.0 120:36.0 125:136.0 126:	C00152	6267	DCXYFEDJOCDNAF-REOHCLBHSA-N	asparagine
arachidonic acid	834339	91	6529	85:397.0 86:104.0 87:64.0 89:105.0 90:43.0 91:4416.0 92:1216.0 93:2782.0 94:1158.0 95:941.0 96:496.0 97:213.0 98:69.0 99:155.0 100:26.0 101:139.0 102:52.0 103:160.0 104:234.0 105:1843.0 106:1764.0 107:979.0 108:197.0 109:348.0 110:119.0 111:47.0 112:6.0 1	C00219	444899	YZXBAPSDXZZRGB-DOFZRALJSA-N	arachidonic.acid
arachidic acid	856421	117	291	85:167.0 89:444.0 90:10.0 92:58.0 93:400.0 94:80.0 95:656.0 98:494.0 99:384.0 100:46.0 102:86.0 105:51.0 107:116.0 110:60.0 111:101.0 113:12.0 115:21.0 116:933.0 117:16860.0 118:1459.0 119:650.0 120:71.0 125:117.0 128:67.0 129:7682.0 130:803.0 132:6486.0	C06425	10467	VKOBVWXKNCXXDE-UHFFFAOYSA-N	arachidic.acid
aminomalonate	455754	218	413	86:2942.0 88:141.0 89:112.0 91:83.0 95:21.0 96:52.0 99:117.0 100:1404.0 101:500.0 102:258.0 103:262.0 105:161.0 113:119.0 114:63.0 115:110.0 116:295.0 117:454.0 119:188.0 120:63.0 121:40.0 122:45.0 131:1530.0 132:103.0 133:2100.0 134:376.0 143:19.0 144:92	C00872	100714	JINBYESILADKFW-UHFFFAOYSA-N	aminomalonate
alloxanoic acid NIST	584472	331	5488	85:90.0 86:216.0 88:12.0 90:29.0 91:60.0 92:647.0 93:31.0 98:94.0 99:71.0 100:928.0 101:142.0 103:181.0 105:46.0 106:30.0 107:34.0 110:73.0 114:97.0 115:268.0 116:505.0 117:248.0 118:33.0 120:196.0 128:88.0 130:65.0 131:771.0 132:188.0 133:599.0 134:186.0		94146	BXTYRIKKNHXERN-UHFFFAOYSA-N	alloxanoic.acid.NIST
alanine	243971	116	34178	85:333.0 86:2106.0 87:467.0 88:280.0 89:5.0 90:53.0 91:138.0 92:168.0 93:215.0 94:1333.0 95:43.0 96:6.0 98:74.0 99:48.0 100:4652.0 101:1063.0 102:1419.0 103:3674.0 104:501.0 105:328.0 106:3.0 108:75.0 109:236.0 110:175.0 112:94.0 114:926.0 115:860.0 116:8	C00041	5950	QNAYBMKLOCPYGJ-REOHCLBHSA-N	alanine
adenosine-5-monophosphate	1041375	315	26719	85:696.0 86:186.0 91:22.0 93:9.0 94:366.0 95:1191.0 97:483.0 98:151.0 99:737.0 101:1386.0 102:66.0 106:322.0 107:85.0 108:1903.0 109:373.0 111:385.0 112:345.0 113:986.0 114:85.0 115:885.0 116:368.0 119:38.0 120:49.0 121:622.0 123:185.0 125:488.0 126:42.0	C00020	6083	UDMBCSSLTHHNCD-KQYNXXCUSA-N	adenosine.5.monophosphate
aconitic acid	586815	229	29	85:823.0 86:194.0 87:662.0 88:337.0 89:711.0 90:119.0 91:200.0 93:1018.0 94:224.0 95:1683.0 96:1733.0 97:6038.0 98:1174.0 99:1242.0 100:178.0 101:600.0 102:310.0 103:1548.0 104:242.0 105:655.0 107:259.0 108:172.0 109:241.0 110:546.0 111:911.0 112:674.0 11	C00417	643757	GTZCVFVGUGFEME-IWQZZHSRSA-N	aconitic.acid
3-phosphoglycerate	610734	227	1667	85:3431.0 86:914.0 87:3880.0 88:915.0 89:5026.0 90:691.0 91:1326.0 92:1132.0 93:2666.0 94:226.0 95:1037.0 96:384.0 97:379.0 98:1535.0 99:3192.0 100:1292.0 101:64790.0 102:7687.0 103:9445.0 104:1320.0 105:3744.0 106:1380.0 107:1485.0 108:512.0 109:573.0 11	C00597	724	OSJPPGNTCRNQQC-UHFFFAOYSA-N	X3.phosphoglycerate
3-hydroxybutyric acid	278829	191	46	85:450.0 87:771.0 88:5166.0 89:671.0 90:145.0 94:224.0 95:75.0 97:109.0 98:70.0 99:1234.0 101:2196.0 102:582.0 103:2032.0 105:352.0 109:157.0 113:55.0 115:2782.0 116:646.0 117:17448.0 118:1693.0 119:885.0 129:133.0 130:3251.0 131:2461.0 132:429.0 133:4316	C01089	92135	WHBMMWSBFZVSSR-GSVOUGTGSA-N	X3.hydroxybutyric.acid
3-aminoisobutyric acid	309837	102	10827	85:1011.0 86:1106.0 87:43.0 88:268.0 92:7.0 95:929.0 98:283.0 99:453.0 100:470.0 101:495.0 102:18966.0 103:1967.0 104:794.0 105:126.0 107:32.0 110:167.0 112:59.0 113:388.0 114:529.0 115:1463.0 116:356.0 117:661.0 118:53.0 128:34.0 129:195.0 130:1046.0 131	C05145	64956	QCHPKSFMDHPSNR-UHFFFAOYSA-N	X3.aminoisobutyric.acid
2-ketoisocaproic acid	310761	89	208	85:129.0 86:213.0 88:136.0 89:5113.0 90:387.0 91:282.0 98:690.0 99:3574.0 100:584.0 101:86.0 103:142.0 104:34.0 105:37.0 110:2780.0 111:140.0 113:196.0 114:693.0 115:2338.0 116:377.0 117:158.0 118:61.0 119:177.0 123:21.0 126:192.0 128:49.0 134:174.0 135:3	C00233	70	BKAJNAXTPSGJCU-UHFFFAOYSA-N	X2.ketoisocaproic.acid
2-hydroxyvaleric acid	309587	131	25922	85:783.0 86:12.0 89:96.0 95:343.0 99:185.0 101:10.0 110:16.0 113:33.0 115:380.0 116:57.0 117:78.0 127:85.0 130:28.0 131:2537.0 132:259.0 133:199.0 147:2527.0 148:299.0 149:168.0 189:23.0 200:55.0 204:42.0 205:87.0 247:159.0		98009	JRHWHSJDIILJAT-UHFFFAOYSA-N	X2.hydroxyvaleric.acid
2-hydroxyglutaric acid	506306	247	2000	85:987.0 86:115.0 99:30.0 101:119.0 103:121.0 105:91.0 115:9.0 116:84.0 117:39.0 129:3826.0 130:487.0 131:370.0 132:6.0 133:412.0 134:38.0 146:11.0 147:1685.0 148:252.0 149:537.0 150:24.0 157:1113.0 158:97.0 159:129.0 163:13.0 172:4.0 184:12.0 203:612.0 2	C02630	43	HWXBTNAVRSUOJR-UHFFFAOYSA-N	X2.hydroxyglutaric.acid
2-hydroxybutanoic acid	258161	131	40	86:245.0 87:1207.0 89:112.0 95:545.0 97:102.0 99:553.0 101:976.0 103:517.0 104:78.0 112:23.0 113:68.0 114:20.0 115:1186.0 116:223.0 117:711.0 125:24.0 129:273.0 131:25648.0 132:2895.0 133:3706.0 134:1175.0 137:61.0 138:29.0 139:26.0 143:727.0 144:93.0 145	C05984	440864	AFENDNXGAFYKQO-VKHMYHEASA-N	X2.hydroxybutanoic.acid
2-deoxytetronic acid	433456	189	1208	85:3678.0 86:419.0 87:1070.0 88:693.0 89:3868.0 90:231.0 91:269.0 92:61.0 94:196.0 96:136.0 97:220.0 98:279.0 99:1268.0 100:276.0 101:10175.0 102:1066.0 103:3549.0 104:443.0 105:707.0 106:118.0 107:102.0 108:142.0 109:54.0 111:177.0 112:57.0 113:377.0 114		150929	DZAIOXUZHHTJKN-UHFFFAOYSA-N	X2.deoxytetronic.acid
2,3-dihydroxybutanoic acid NIST	384796	292	31743	87:433.0 88:146.0 89:211.0 95:50.0 101:566.0 102:5460.0 103:1435.0 106:74.0 107:123.0 108:62.0 110:72.0 115:2014.0 116:220.0 117:16374.0 118:1491.0 119:1168.0 123:31.0 124:14.0 129:1092.0 130:2991.0 131:2301.0 132:1136.0 133:5833.0 136:86.0 137:44.0 139:2		250402	LOUGYXZSURQALL-UHFFFAOYSA-N	X2.3.dihydroxybutanoic.acid.NIST
1-monostearin	959214	129	648	85:2387.0 86:245.0 88:342.0 89:880.0 90:108.0 91:126.0 93:404.0 94:183.0 95:2259.0 96:306.0 97:2167.0 98:609.0 99:768.0 100:91.0 101:4087.0 102:436.0 103:4290.0 104:462.0 105:416.0 106:95.0 107:246.0 108:39.0 109:1410.0 110:130.0 111:1003.0 112:196.0 113:	D01947	24699	VBICKXHEKHSIBG-UHFFFAOYSA-N	X1.monostearin
1-monopalmitin	901749	129	2070	85:11049.0 86:1066.0 87:1727.0 88:2503.0 89:4332.0 90:546.0 91:849.0 93:1712.0 94:656.0 95:11870.0 96:1156.0 97:8236.0 98:3082.0 99:3966.0 100:546.0 101:20046.0 102:2216.0 103:20674.0 104:2095.0 105:2096.0 106:183.0 107:1123.0 108:131.0 109:6523.0 110:712	C01885	14900	QHZLMUACJMDIAE-UHFFFAOYSA-N	X1.monopalmitin
1-monoolein	952623	129	7508	85:574.0 86:56.0 87:709.0 88:73.0 89:747.0 90:78.0 91:856.0 92:154.0 93:1294.0 94:580.0 95:2736.0 96:562.0 97:1409.0 98:812.0 99:402.0 100:65.0 101:4011.0 102:484.0 103:7050.0 104:595.0 105:742.0 106:156.0 107:791.0 108:155.0 109:1114.0 110:270.0 111:672.		5283468	RZRNAYUHWVFMIP-KTKRTIGZSA-N	X1.monoolein
1,5-anhydroglucitol	633969	217	17	85:3830.0 86:670.0 87:3850.0 88:1333.0 89:11135.0 90:1039.0 91:868.0 93:226.0 94:498.0 95:560.0 96:248.0 97:3886.0 98:483.0 99:4523.0 100:383.0 101:27052.0 102:3840.0 103:44003.0 104:4289.0 105:3288.0 106:166.0 107:339.0 108:152.0 109:586.0 110:532.0 111:	C07326	64960	MPCAJMNYNOGXPB-SLPGGIOYSA-N	X1.5.anhydroglucitol
108052	272638	157	108052	85:837.0 86:1915.0 87:766.0 88:203.0 89:928.0 96:27.0 98:153.0 99:377.0 104:514.0 106:27.0 111:224.0 113:230.0 114:162.0 115:5238.0 116:491.0 118:24.0 119:635.0 121:114.0 125:92.0 128:44.0 134:137.0 139:176.0 140:87.0 141:1212.0 143:79.0 155:49.0 157:3500		NA		X108052
107466	432173	114	107466	114:4519.0 132:64.0 136:124.0		NA		X107466
106936	238992	244	106936	89:281.0 90:73.0 91:107.0 94:27.0 96:263.0 97:321.0 98:50.0 100:123.0 103:295.0 104:168.0 105:568.0 106:201.0 107:219.0 115:502.0 116:128.0 117:135.0 119:277.0 120:233.0 121:220.0 124:360.0 126:387.0 133:1266.0 134:130.0 135:434.0 136:99.0 137:370.0 138:2		NA		X106936
106935	349354	140	106935	86:7340.0 87:471.0 88:495.0 89:58.0 90:1161.0 91:101.0 92:312.0 95:121.0 96:199.0 97:1119.0 98:828.0 99:3072.0 100:9594.0 101:273.0 104:126.0 108:106.0 109:54.0 110:1180.0 111:271.0 112:593.0 113:222.0 114:60.0 115:152.0 119:99.0 121:76.0 123:56.0 125:46.		NA		X106935
106629	967520	112	106629	85:349.0 86:1347.0 87:119.0 90:9.0 91:27.0 92:4.0 93:167.0 94:111.0 95:1069.0 96:633.0 97:1328.0 98:1177.0 99:220.0 100:708.0 101:170.0 107:120.0 108:26.0 109:447.0 110:339.0 111:570.0 112:1212.0 113:282.0 114:824.0 115:253.0 116:4.0 121:158.0 122:60.0 12		NA		X106629
106353	192179	97	106353	88:145.0 91:1286.0 93:1024.0 94:224.0 95:1402.0 96:6312.0 97:39153.0 98:11619.0 99:731.0 102:89.0 107:295.0 109:39.0 123:95.0 131:175.0 132:165.0 135:88.0 137:50.0 139:177.0 140:80.0 150:162.0 153:57.0 154:4008.0 155:458.0 164:31.0 184:38.0 186:34.0 201:2		NA		X106353
105577	273784	115	105577	85:1268.0 86:4205.0 87:1136.0 89:904.0 98:130.0 99:137.0 100:6485.0 104:143.0 108:66.0 109:25.0 113:27.0 114:287.0 115:5833.0 116:343.0 136:131.0 138:33.0 139:36.0 155:38.0 163:45.0 165:40.0 166:13.0 167:80.0 170:12.0 172:8.0 181:26.0 182:26.0 183:18.0 19		NA		X105577
105164	449834	228	105164	93:40.0 94:33.0 95:50.0 96:125.0 97:231.0 98:68.0 99:175.0 100:110.0 107:55.0 108:153.0 109:55.0 110:2587.0 111:131.0 112:44.0 116:81.0 118:34.0 120:78.0 121:62.0 122:57.0 123:36.0 124:29.0 125:45.0 127:268.0 134:587.0 135:97.0 136:646.0 137:64.0 141:91.0		NA		X105164
105122	370508	191	105122	85:330.0 86:110.0 87:183.0 88:52.0 89:1448.0 90:165.0 91:630.0 92:60.0 93:425.0 94:94.0 95:1260.0 96:1451.0 97:7595.0 98:682.0 99:176.0 100:287.0 101:175.0 103:1488.0 104:72.0 105:270.0 107:107.0 108:33.0 109:175.0 111:422.0 112:110.0 113:222.0 114:42.0 1		NA		X105122
104906	218263	85	104906	85:5915.0 86:286.0 87:113.0 88:57.0 91:245.0 92:28.0 95:537.0 96:123.0 109:134.0 111:428.0 120:36.0 121:16.0 125:80.0 127:132.0 133:70.0 134:226.0 138:22.0 141:31.0 154:335.0 155:46.0 159:20.0 160:16.0 163:19.0 169:41.0 186:35.0 189:26.0 191:78.0 196:25.0		NA		X104906
103102	373630	117	103102	85:170.0 86:454.0 87:71.0 88:270.0 89:233.0 91:379.0 93:134.0 94:39.0 95:611.0 96:448.0 101:493.0 105:429.0 106:76.0 107:758.0 108:38.0 113:39.0 115:182.0 116:906.0 117:16696.0 118:1334.0 119:552.0 124:148.0 125:28.0 128:33.0 129:4186.0 130:401.0 131:4101		NA		X103102
102978	419729	95	102978	85:68.0 87:219.0 91:168.0 93:80.0 94:181.0 95:3706.0 96:504.0 97:192.0 99:95.0 105:98.0 107:79.0 109:33.0 111:143.0 112:60.0 113:460.0 115:115.0 117:130.0 118:20.0 119:116.0 120:21.0 121:74.0 122:41.0 123:100.0 124:324.0 125:128.0 127:266.0 131:604.0 133:		NA		X102978
102941	472321	141	102941	85:641.0 86:1509.0 87:231.0 88:215.0 89:613.0 93:36.0 96:1426.0 97:2549.0 99:263.0 101:1177.0 103:2112.0 110:22.0 111:146.0 113:156.0 116:923.0 117:1763.0 141:33025.0 142:1891.0 143:465.0 144:103.0 147:3370.0 153:69.0 161:190.0 163:211.0 210:406.0 237:12.		NA		X102941
102616	280925	171	102616	85:708.0 86:3265.0 87:418.0 88:815.0 90:219.0 94:35.0 95:167.0 97:274.0 98:60.0 99:279.0 101:393.0 102:77.0 103:1767.0 104:272.0 105:289.0 109:35.0 110:118.0 111:151.0 112:53.0 113:717.0 114:98.0 115:257.0 116:105.0 118:91.0 125:270.0 128:65.0 129:595.0 1		NA		X102616
102070	456221	114	102070	86:168.0 89:106.0 96:154.0 100:266.0 101:78.0 110:52.0 112:232.0 113:195.0 114:3852.0 115:271.0 128:45.0 131:161.0 138:23.0 139:28.0 140:29.0 141:70.0 147:452.0 160:23.0 171:25.0 173:35.0 176:31.0 183:30.0 184:57.0 280:13.0 282:32.0 289:23.0 297:19.0 416:		NA		X102070
101732	196225	125	101732	86:87.0 91:1548.0 93:929.0 94:254.0 95:3550.0 96:654.0 97:13099.0 98:551.0 99:179.0 103:115.0 105:329.0 106:135.0 107:370.0 109:1127.0 110:1354.0 112:5187.0 113:510.0 122:62.0 123:111.0 124:355.0 125:11117.0 126:977.0 137:115.0 142:38.0 144:37.0 152:24.0		NA		X101732
101299	214650	177	101299	85:26845.0 86:4607.0 87:40125.0 89:13781.0 90:947.0 91:831.0 95:3946.0 97:851.0 98:205.0 99:16343.0 100:1874.0 101:56172.0 102:17813.0 103:63170.0 104:6724.0 105:10666.0 106:1563.0 107:2258.0 111:260.0 112:134.0 113:4059.0 114:687.0 115:249099.0 116:29624		NA		X101299
101035	238200	119	101035	86:135.0 89:289.0 92:31.0 97:619.0 98:322.0 99:158.0 100:545.0 101:769.0 103:13301.0 104:1217.0 105:858.0 107:50.0 111:77.0 112:29.0 113:514.0 114:149.0 117:574.0 119:5465.0 120:470.0 121:201.0 122:62.0 127:45.0 128:1029.0 129:1760.0 130:2661.0 131:241.0		NA		X101035
100930	295757	169	100930	85:1302.0 87:291.0 91:140.0 92:57.0 94:4280.0 95:71590.0 96:4047.0 97:15052.0 99:2941.0 102:145.0 109:4053.0 111:1423.0 112:5606.0 114:241.0 121:65.0 122:31.0 123:4824.0 125:50015.0 128:253.0 130:727.0 131:232.0 132:227.0 135:625.0 136:110.0 137:75.0 138:		NA		X100930
100768	350637	188	100768	86:2466.0 87:329.0 88:149.0 94:21.0 95:301.0 96:503.0 100:797.0 101:1256.0 102:47.0 103:255.0 104:70.0 111:226.0 113:168.0 114:499.0 115:397.0 116:261.0 117:140.0 123:26.0 125:98.0 127:74.0 128:77.0 129:160.0 130:401.0 131:244.0 133:327.0 134:105.0 135:13		NA		X100768
100736	198538	111	100736	91:1346.0 93:1008.0 94:55.0 95:2761.0 96:410.0 97:1985.0 105:369.0 106:40.0 107:418.0 110:3326.0 111:16927.0 112:3139.0 117:203.0 118:141.0 123:63.0 128:23.0 132:60.0 134:451.0 135:61.0 136:40.0 137:17.0 138:30.0 147:1332.0 159:28.0 162:15.0 163:98.0 165:		NA		X100736
100730	280637	171	100730	85:423.0 88:1220.0 95:364.0 96:389.0 97:291.0 98:207.0 99:455.0 101:563.0 102:350.0 103:2249.0 104:186.0 111:152.0 112:42.0 113:577.0 115:732.0 116:141.0 117:327.0 118:128.0 119:224.0 123:15.0 125:132.0 128:80.0 129:380.0 130:179.0 132:235.0 133:642.0 137		NA		X100730
100584	502056	128	100584	86:144.0 89:38.0 94:35.0 97:59.0 98:116.0 102:109.0 106:54.0 108:30.0 110:189.0 111:42.0 112:172.0 113:77.0 122:18.0 124:20.0 125:45.0 126:174.0 128:7593.0 129:363.0 130:278.0 132:68.0 134:136.0 136:36.0 140:28.0 144:113.0 155:112.0 156:24.0 157:62.0 158:		NA		X100584
97326	866272	171	97326	85:80.0 86:290.0 87:228.0 88:745.0 89:382.0 90:98.0 91:29.0 95:47.0 96:137.0 97:178.0 98:738.0 99:2434.0 100:138.0 101:139.0 108:69.0 109:55.0 112:28.0 113:940.0 114:1014.0 115:374.0 116:91.0 119:47.0 120:24.0 123:8.0 125:56.0 126:340.0 127:3186.0 128:159		NA		X97326
93947	479860	202	93947	85:175.0 86:288.0 87:170.0 89:101.0 91:17.0 92:10.0 98:40.0 99:117.0 100:1710.0 101:272.0 102:204.0 103:169.0 105:16.0 106:33.0 113:8.0 115:69.0 117:315.0 119:115.0 122:13.0 123:22.0 124:11.0 128:5.0 130:184.0 131:678.0 132:254.0 133:537.0 134:50.0 135:75		NA		X93947
93385	444805	215	93385	85:237.0 86:118.0 90:1.0 91:157.0 93:179.0 94:27.0 95:215.0 96:8.0 98:41.0 100:324.0 101:21.0 102:566.0 103:13.0 106:21.0 107:138.0 108:73.0 109:1037.0 110:46.0 111:1.0 112:18.0 114:400.0 116:18.0 117:598.0 119:17.0 120:28.0 121:40.0 122:50.0 127:326.0 12		NA		X93385
91481	823149	276	91481	85:594.0 86:260.0 87:175.0 88:84.0 90:51.0 97:211.0 98:220.0 99:337.0 101:316.0 104:254.0 108:55.0 110:78.0 111:321.0 113:247.0 114:128.0 115:176.0 116:430.0 117:413.0 118:169.0 119:112.0 125:137.0 129:141.0 130:569.0 132:56.0 133:190.0 135:89.0 137:35.0		NA		X91481
91421	280725	86	91421	86:8339.0 87:744.0 89:227.0 90:94.0 91:188.0 96:110.0 102:223.0 103:203.0 104:202.0 105:83.0 108:46.0 117:805.0 119:126.0 125:37.0 127:324.0 132:100.0 133:362.0 142:104.0 145:2.0 146:1045.0 147:6209.0 171:95.0 177:124.0 179:87.0 188:190.0 189:78.0 191:333		NA		X91421
87932	598190	99	87932	85:395.0 86:142.0 87:159.0 89:219.0 91:23.0 93:39.0 94:20.0 95:499.0 96:2087.0 97:440.0 98:161.0 99:4084.0 100:395.0 101:252.0 103:1163.0 104:56.0 105:60.0 106:26.0 108:46.0 110:36.0 111:126.0 112:96.0 113:412.0 114:75.0 116:50.0 117:377.0 118:19.0 122:33		NA		X87932
87877	330723	110	87877	88:1346.0 91:1172.0 92:110.0 94:114.0 96:361.0 97:328.0 101:3432.0 105:482.0 106:56.0 107:368.0 108:258.0 110:12556.0 111:1027.0 112:449.0 115:1599.0 116:8192.0 118:316.0 119:294.0 120:319.0 121:239.0 122:57.0 123:89.0 125:191.0 127:497.0 129:9747.0 130:3		NA		X87877
87822	700035	160	87822	85:206.0 86:482.0 87:460.0 88:409.0 89:4155.0 90:252.0 91:183.0 96:101.0 97:99.0 98:197.0 99:442.0 100:741.0 101:1118.0 102:470.0 103:5831.0 104:407.0 105:2036.0 106:167.0 107:110.0 108:29.0 110:133.0 111:276.0 112:76.0 113:241.0 114:843.0 115:486.0 116:1		NA		X87822
64546	699999	204	64546	85:30135.0 86:56701.0 87:49167.0 88:40901.0 89:43135.0 90:6707.0 95:6207.0 98:14205.0 100:199835.0 101:150460.0 102:81856.0 103:93551.0 104:13994.0 105:12093.0 110:7206.0 112:7694.0 113:9922.0 114:83245.0 115:58818.0 116:253460.0 117:508882.0 118:68764.0		NA		X64546
62263	753486	369	62263	86:9643.0 87:2400.0 88:647.0 89:2156.0 96:680.0 98:1303.0 99:1778.0 100:56410.0 101:5601.0 102:3058.0 105:680.0 107:32.0 110:1050.0 111:2227.0 114:2333.0 115:1581.0 116:2027.0 119:413.0 120:259.0 122:24.0 123:532.0 124:561.0 125:901.0 126:1163.0 127:3503.		NA		X62263
54643	591742	197	54643	85:12536.0 86:1539.0 87:1947.0 92:680.0 93:360.0 94:58.0 95:1072.0 96:456.0 97:1594.0 98:2226.0 99:5396.0 100:868.0 104:549.0 108:135.0 109:190.0 110:624.0 111:2152.0 112:1134.0 113:1806.0 114:175.0 115:2273.0 116:2033.0 122:132.0 123:120.0 124:30.0 126:9		NA		X54643
53724	594337	197	53724	85:8541.0 86:1238.0 87:808.0 88:507.0 89:879.0 90:648.0 93:548.0 94:233.0 96:629.0 97:718.0 98:998.0 99:2871.0 100:560.0 102:137.0 106:192.0 107:62.0 108:92.0 109:683.0 110:1339.0 111:1505.0 112:902.0 114:152.0 115:3180.0 122:27.0 123:198.0 125:1630.0 126		NA		X53724
50367	1030810	357	50367	85:1584.0 87:870.0 88:134.0 89:779.0 91:505.0 93:582.0 95:2178.0 97:1672.0 98:995.0 101:5636.0 102:477.0 103:2078.0 104:347.0 105:557.0 106:142.0 107:461.0 109:944.0 113:741.0 115:1640.0 116:1603.0 117:1416.0 118:157.0 119:436.0 121:674.0 122:97.0 123:483		NA		X50367
47170	763143	99	47170	85:95924.0 86:6776.0 87:202.0 90:25.0 92:62.0 95:596.0 96:567.0 97:3843.0 98:2622.0 99:43130.0 100:3117.0 101:158.0 107:75.0 108:32.0 109:743.0 110:2663.0 111:8705.0 112:7237.0 113:24208.0 114:2597.0 123:57.0 124:874.0 125:5604.0 126:4432.0 127:17149.0 12		NA		X47170
46362	429380	229	46362	85:448.0 86:502.0 87:32.0 100:246.0 101:103.0 103:24.0 111:13.0 112:1.0 144:27.0 147:190.0 160:30.0 185:10.0 190:3.0 229:288.0 231:22.0 232:12.0 244:42.0 245:21.0 246:12.0 283:3.0 423:9.0 425:4.0 440:1.0 446:9.0 458:12.0 469:6.0		NA		X46362
46292	296272	211	46292	92:40.0 106:18.0 108:21.0 121:28.0 124:33.0 133:180.0 134:35.0 135:111.0 137:91.0 181:101.0 182:6.0 183:9.0 200:14.0 211:965.0 212:157.0 213:58.0 225:83.0 226:10.0 227:103.0 228:9.0 237:99.0 238:17.0 245:7.0 246:7.0 253:202.0 254:27.0 259:1.0 268:20.0 328		NA		X46292
46138	283016	145	46138	89:31.0 104:187.0 105:342.0 106:108.0 107:55.0 113:185.0 115:506.0 120:197.0 121:58.0 124:11.0 129:580.0 131:1172.0 132:335.0 133:3327.0 134:332.0 135:331.0 144:332.0 145:20723.0 146:2841.0 147:17770.0 148:2882.0 149:2293.0 150:391.0 151:181.0 157:115.0 1		NA		X46138
42003	714710	179	42003	85:71.0 89:140.0 92:69.0 93:133.0 94:205.0 95:242.0 98:396.0 99:101.0 100:184.0 106:110.0 107:488.0 109:50.0 110:339.0 111:61.0 112:60.0 115:23.0 122:26.0 129:1217.0 130:449.0 131:111.0 132:1778.0 141:32.0 142:2.0 143:163.0 145:252.0 151:17.0 152:27.0 154		NA		X42003
41938	272954	157	41938	85:290.0 89:587.0 90:186.0 91:323.0 99:2690.0 100:4927.0 104:21.0 106:231.0 107:1667.0 108:310.0 110:1074.0 111:235.0 113:80.0 114:11.0 118:472.0 119:290.0 120:161.0 127:399.0 129:129.0 130:1970.0 131:342.0 132:78.0 134:2706.0 136:47.0 139:183.0 140:21.0		NA		X41938
41866	593649	229	41866	85:738.0 86:1524.0 89:616.0 90:19.0 91:2051.0 92:562.0 93:17.0 94:1246.0 95:249.0 97:984.0 98:601.0 99:534.0 100:735.0 101:1017.0 102:264.0 105:153.0 106:85.0 108:6315.0 109:4930.0 110:4190.0 111:3692.0 112:1023.0 113:264.0 114:265.0 117:2434.0 118:423.0		NA		X41866
41699	363710	132	41699	86:675.0 87:141.0 88:171.0 89:128.0 90:79.0 91:267.0 98:55.0 100:512.0 101:96.0 102:600.0 103:2110.0 104:3084.0 105:237.0 106:112.0 113:974.0 114:156.0 116:1174.0 117:935.0 118:146.0 119:438.0 120:89.0 123:18.0 124:36.0 130:1075.0 131:1820.0 132:8339.0 13		NA		X41699
41697	524969	185	41697	85:305.0 86:544.0 87:311.0 88:72.0 89:125.0 91:94.0 92:106.0 93:109.0 94:31.0 95:622.0 96:104.0 98:903.0 100:1693.0 101:454.0 102:705.0 103:492.0 105:150.0 108:113.0 111:72.0 112:55.0 113:2206.0 114:517.0 115:330.0 117:211.0 119:133.0 122:31.0 123:60.0 12		NA		X41697
41691	600208	273	41691	85:220.0 86:854.0 87:453.0 88:257.0 89:631.0 90:194.0 91:40.0 92:77.0 96:228.0 98:157.0 99:461.0 100:352.0 101:293.0 102:262.0 103:811.0 106:41.0 110:71.0 112:134.0 113:171.0 115:415.0 117:1017.0 118:299.0 119:228.0 121:67.0 124:71.0 126:288.0 127:385.0 1		NA		X41691
32247	253754	245	32247	85:590.0 86:265.0 87:27.0 88:35.0 89:14.0 91:283.0 92:223.0 93:28.0 95:59.0 96:64.0 99:959.0 100:1001.0 105:175.0 106:20.0 107:1302.0 108:229.0 109:161.0 110:490.0 111:40.0 112:53.0 113:131.0 114:201.0 115:3650.0 116:1533.0 117:384.0 118:361.0 119:329.0 1		NA		X32247
31664	544826	205	31664	85:212.0 86:91.0 87:242.0 88:243.0 89:265.0 90:155.0 93:6.0 97:3061.0 98:272.0 101:4749.0 102:404.0 106:63.0 107:77.0 109:37.0 111:90.0 112:213.0 113:201.0 114:89.0 115:87.0 116:2884.0 117:6445.0 118:783.0 119:622.0 120:3.0 121:13.0 124:2.0 126:106.0 127:		NA		X31664
31357	897533	91	31357	89:53.0 91:4441.0 92:881.0 93:1884.0 94:368.0 95:538.0 96:50.0 101:27.0 102:27.0 103:224.0 104:266.0 105:1572.0 106:1105.0 107:466.0 108:796.0 109:204.0 110:21.0 115:285.0 116:212.0 117:2227.0 118:370.0 119:1110.0 120:247.0 121:164.0 123:37.0 128:73.0 129		NA		X31357
23635	308124	85	23635	85:3194.0 86:147.0 88:2.0 97:99.0 98:466.0 99:477.0 100:98.0 107:107.0 110:315.0 112:230.0 113:259.0 116:49.0 126:250.0 127:493.0 130:213.0 131:55.0 134:177.0 140:29.0 141:28.0 146:11.0 170:104.0 184:40.0 228:35.0 450:8.0		NA		X23635
21763	794195	131	21763	85:9.0 91:19.0 97:46.0 103:102.0 106:21.0 107:3.0 131:1654.0 132:120.0 161:1.0 174:5.0 341:31.0		NA		X21763
21513	408963	258	21513	87:288.0 88:511.0 89:85.0 90:73.0 91:226.0 92:72.0 96:30.0 97:263.0 98:74.0 102:493.0 103:690.0 104:169.0 105:349.0 106:135.0 107:154.0 109:82.0 110:1295.0 111:61.0 114:232.0 115:748.0 116:318.0 117:999.0 118:126.0 119:115.0 120:85.0 121:161.0 122:49.0 12		NA		X21513
20903	483273	131	20903	85:42.0 87:52.0 88:22.0 91:18.0 98:13.0 100:756.0 102:105.0 103:115.0 107:22.0 112:33.0 114:169.0 115:256.0 117:45.0 127:65.0 128:268.0 129:76.0 130:147.0 131:5490.0 132:669.0 133:372.0 142:30.0 147:316.0 148:172.0 149:90.0 156:36.0 160:51.0 161:16.0 165:		NA		X20903
18488	456907	232	18488	86:22.0 100:1553.0 101:64.0 102:107.0 114:209.0 115:180.0 116:59.0 117:118.0 129:57.0 131:327.0 132:50.0 133:290.0 143:35.0 144:89.0 147:2258.0 148:448.0 149:339.0 150:28.0 163:133.0 172:18.0 174:243.0 188:40.0 189:23.0 190:37.0 232:1491.0 233:316.0 234:9		NA		X18488
18403	705246	217	18403	85:846.0 86:289.0 87:1531.0 88:596.0 89:3210.0 90:289.0 91:66.0 95:221.0 96:79.0 97:201.0 98:32.0 99:801.0 100:109.0 101:2682.0 102:856.0 103:30289.0 104:2989.0 105:1481.0 106:101.0 107:124.0 111:148.0 112:21.0 113:779.0 114:68.0 115:1525.0 116:751.0 117:		NA		X18403
18225	476014	179	18225	85:113.0 86:3.0 87:48.0 89:230.0 90:102.0 91:223.0 92:8.0 93:5.0 94:9.0 95:8.0 96:47.0 97:12.0 98:42.0 100:222.0 102:6.0 104:67.0 105:98.0 106:235.0 107:84.0 108:1.0 109:4.0 110:365.0 111:54.0 112:45.0 113:41.0 114:46.0 115:154.0 117:9.0 118:4.0 119:181.0		NA		X18225
18176	421354	148	18176	85:114.0 87:119.0 88:148.0 89:3659.0 90:441.0 91:1532.0 92:138.0 93:19.0 97:172.0 98:58.0 99:93.0 100:504.0 101:2549.0 102:979.0 104:145.0 105:502.0 106:158.0 107:27.0 110:41.0 111:27.0 112:24.0 114:60.0 115:86.0 116:2674.0 117:1318.0 118:447.0 119:357.0		NA		X18176
17947	278710	177	17947	85:2119.0 87:471.0 88:900.0 94:1221.0 95:6.0 98:23.0 99:1143.0 100:386.0 101:1486.0 102:212.0 103:8179.0 104:551.0 105:450.0 109:377.0 113:99.0 115:3115.0 116:536.0 117:4141.0 118:423.0 119:24.0 120:7.0 130:3248.0 131:2430.0 132:319.0 133:4466.0 134:465.0	C01089	NA		X17947
17664	227179	173	17664	85:240.0 86:247.0 88:292.0 90:108.0 91:68.0 92:65.0 93:256.0 94:24.0 96:1.0 97:109.0 98:110.0 99:222.0 100:6.0 107:655.0 108:5.0 110:421.0 111:48.0 113:553.0 114:55.0 116:283.0 117:3391.0 118:17.0 119:157.0 122:22.0 123:1.0 124:11.0 126:127.0 127:163.0 12		NA		X17664
17651	535097	275	17651	85:176.0 86:1.0 87:422.0 88:31.0 94:38.0 96:264.0 98:19.0 99:27.0 100:40.0 102:802.0 103:342.0 106:7.0 107:3.0 109:173.0 110:175.0 111:13.0 114:2.0 115:99.0 119:322.0 123:97.0 124:37.0 126:1.0 127:172.0 129:797.0 130:342.0 133:480.0 134:191.0 144:9.0 145:		NA		X17651
17068	265535	267	17068	88:160.0 90:21.0 91:50.0 93:208.0 94:26.0 96:136.0 97:614.0 98:540.0 99:75.0 100:107.0 103:81.0 104:65.0 105:43.0 106:34.0 107:295.0 108:87.0 109:40.0 112:30.0 114:30.0 116:484.0 117:40.0 118:113.0 119:48.0 121:2.0 123:25.0 124:31.0 125:95.0 126:104.0 130		NA		X17068
16817	758926	174	16817	85:212.0 86:4250.0 89:291.0 91:289.0 92:6.0 93:99.0 95:6.0 100:3031.0 101:620.0 102:575.0 103:6463.0 104:482.0 105:780.0 106:3.0 107:154.0 113:207.0 114:64.0 115:1.0 116:3.0 117:175.0 121:68.0 123:1.0 129:696.0 130:35.0 131:142.0 133:512.0 134:4.0 141:184		NA		X16817
16561	245883	155	16561	88:9344.0 89:1820.0 90:325.0 91:1578.0 93:1.0 94:37.0 95:378.0 96:782.0 98:255.0 99:135.0 100:399.0 103:4405.0 104:228.0 105:5275.0 106:1100.0 107:327.0 110:4371.0 111:630.0 114:61.0 115:1240.0 117:1418.0 118:418.0 119:1281.0 120:75.0 121:463.0 124:62.0 1		NA		X16561
10962	336339	249	10962	85:323.0 95:11.0 96:1.0 99:1362.0 100:284.0 104:8.0 110:287.0 111:29.0 114:393.0 115:1169.0 116:30.0 117:175.0 118:15.0 119:69.0 130:129.0 131:64.0 132:34.0 133:451.0 143:7.0 147:678.0 148:199.0 151:83.0 155:10.0 157:41.0 163:2.0 171:2260.0 172:138.0 173:		NA		X10962
9320	705438	91	9320	89:492.0 90:280.0 91:6528.0 92:625.0 93:280.0 94:34.0 98:1.0 100:89.0 101:56.0 102:76.0 103:787.0 104:108.0 105:959.0 106:177.0 107:2255.0 108:939.0 109:116.0 110:19.0 111:52.0 112:10.0 113:2.0 114:27.0 115:268.0 116:19.0 117:539.0 118:51.0 119:2585.0 120		NA		X9320
7718	553406	99	7718	85:1667.0 86:458.0 87:63.0 88:139.0 95:187.0 96:242.0 97:859.0 98:425.0 99:5474.0 100:292.0 101:326.0 102:124.0 109:220.0 110:112.0 111:349.0 113:1308.0 114:55.0 117:236.0 119:6.0 125:149.0 126:832.0 127:675.0 128:177.0 130:621.0 142:29.0 143:7.0 144:600.		NA		X7718
7403	557561	331	7403	85:84.0 86:536.0 87:21.0 88:100.0 89:3.0 90:72.0 93:12.0 98:314.0 99:182.0 100:2278.0 102:291.0 103:329.0 105:240.0 106:47.0 113:39.0 114:4.0 115:294.0 116:14.0 117:132.0 118:93.0 120:17.0 122:41.0 123:2.0 129:37.0 131:1282.0 132:304.0 133:751.0 134:201.0		NA		X7403
6646	584590	205	6646	85:237.0 86:18.0 89:620.0 90:132.0 92:138.0 93:371.0 94:23.0 95:86.0 97:26.0 99:10.0 100:277.0 101:143.0 102:54.0 103:454.0 104:12.0 105:26.0 106:26.0 107:127.0 110:127.0 111:57.0 112:23.0 113:38.0 114:215.0 115:494.0 116:29.0 117:2092.0 118:131.0 119:26.		NA		X6646
6580	732418	391	6580	85:151.0 86:78.0 87:160.0 88:83.0 89:71.0 92:22.0 95:15.0 97:91.0 98:35.0 99:222.0 100:479.0 101:128.0 102:336.0 103:423.0 104:12.0 105:60.0 107:30.0 108:12.0 109:215.0 110:28.0 111:160.0 112:8.0 114:32.0 115:250.0 116:85.0 117:573.0 118:57.0 119:262.0 12		NA		X6580
6526	672081	139	6526	85:285.0 88:17.0 98:32.0 100:401.0 101:4.0 102:17.0 103:32.0 110:58.0 111:360.0 112:269.0 115:18.0 116:8.0 128:31.0 130:20.0 134:22.0 139:1934.0 140:117.0 141:37.0 142:8.0 144:61.0 156:69.0 166:3.0 167:24.0 168:23.0 169:6.0 171:13.0 179:156.0 182:5.0 183:		NA		X6526
6376	433059	218	6376	85:260.0 86:109.0 87:164.0 88:102.0 89:185.0 90:56.0 91:65.0 93:17.0 97:226.0 98:117.0 99:188.0 100:1764.0 101:613.0 102:581.0 103:300.0 104:121.0 105:71.0 106:72.0 107:335.0 109:43.0 110:86.0 113:39.0 115:212.0 116:239.0 117:721.0 118:155.0 127:204.0 128		NA		X6376
5990	301233	188	5990	87:330.0 88:48.0 96:22.0 98:266.0 99:67.0 100:687.0 101:200.0 102:119.0 103:20.0 108:23.0 110:168.0 112:37.0 113:88.0 114:682.0 115:365.0 116:97.0 117:318.0 118:13.0 127:10.0 128:104.0 129:168.0 130:82.0 131:428.0 132:142.0 133:149.0 134:1.0 143:137.0 144		NA		X5990
5930	733027	202	5930	85:96.0 86:55.0 98:11.0 99:10.0 100:202.0 102:40.0 103:71.0 108:20.0 109:29.0 111:26.0 115:114.0 116:184.0 117:54.0 118:9.0 127:3.0 129:24.0 130:15.0 131:80.0 132:79.0 133:417.0 134:47.0 137:4.0 142:14.0 144:26.0 145:45.0 147:907.0 148:57.0 149:93.0 150:2		NA		X5930
5900	408373	263	5900	85:137.0 86:304.0 87:214.0 88:72.0 89:216.0 90:70.0 95:22.0 98:97.0 99:1529.0 100:685.0 101:272.0 102:459.0 103:690.0 104:96.0 105:62.0 107:29.0 108:94.0 109:59.0 110:608.0 111:31.0 113:90.0 114:172.0 115:1094.0 116:487.0 117:385.0 118:318.0 119:163.0 120		NA		X5900
5482	590981	140	5482	85:325.0 86:4.0 87:70.0 88:158.0 89:105.0 90:233.0 91:26.0 92:35.0 96:60.0 97:228.0 99:106.0 100:47.0 101:165.0 103:908.0 104:115.0 105:70.0 106:15.0 107:32.0 108:30.0 109:34.0 110:204.0 111:11.0 112:165.0 114:19.0 116:282.0 117:35.0 121:39.0 123:52.0 124		NA		X5482
5419	710736	331	5419	86:43.0 89:16.0 93:6.0 95:37.0 97:295.0 130:12.0 144:8.0 149:28.0 150:10.0 177:13.0 184:2.0 187:18.0 207:24.0 213:58.0 227:2.0 245:32.0 259:7.0 271:10.0 279:9.0 287:24.0 324:9.0 329:5.0 330:72.0 331:1428.0 332:351.0 333:165.0 334:19.0 345:5.0 346:15.0 347		NA		X5419
5346	494094	85	5346	85:7160.0 86:479.0 89:69.0 97:155.0 98:302.0 99:2409.0 100:404.0 105:183.0 109:25.0 110:308.0 111:491.0 112:302.0 113:1202.0 124:17.0 125:204.0 126:263.0 127:329.0 136:24.0 139:55.0 140:68.0 141:172.0 154:89.0 155:512.0 156:158.0 158:15.0 168:46.0 169:350		NA		X5346
5290	928811	132	5290	86:64.0 89:455.0 90:2.0 91:713.0 92:30.0 95:10.0 99:7.0 100:138.0 101:86.0 102:85.0 103:2258.0 104:314.0 105:695.0 106:19.0 114:23.0 115:33.0 116:12.0 117:920.0 118:76.0 119:50.0 125:37.0 126:49.0 127:78.0 129:316.0 130:332.0 131:126.0 132:2621.0 133:561.		NA		X5290
5288	793354	173	5288	85:1051.0 86:488.0 87:40.0 88:146.0 89:66.0 93:14.0 99:79.0 100:85.0 101:285.0 102:399.0 103:791.0 104:33.0 110:2.0 111:73.0 112:126.0 113:249.0 114:83.0 115:76.0 116:668.0 117:432.0 118:14.0 121:15.0 125:61.0 127:2.0 128:30.0 129:48.0 130:442.0 131:278.0		NA		X5288
5276	281469	145	5276	85:847.0 86:173.0 87:24.0 99:647.0 100:1799.0 101:48.0 102:74.0 104:56.0 107:3802.0 108:168.0 109:95.0 110:1816.0 111:8.0 114:64.0 115:62.0 116:15.0 117:2458.0 118:280.0 119:71.0 126:217.0 127:438.0 128:59.0 129:61.0 131:86.0 132:61.0 133:684.0 134:980.0		NA		X5276
5259	1203017	297	5259	95:294.0 96:160.0 97:47.0 98:143.0 99:43.0 103:135.0 109:113.0 110:39.0 111:38.0 113:22.0 115:32.0 119:7.0 122:4.0 123:26.0 125:44.0 129:1581.0 130:225.0 142:63.0 143:14.0 154:11.0 155:77.0 156:5.0 157:23.0 161:29.0 175:36.0 185:26.0 190:2.0 191:20.0 192:		NA		X5259
5258	598062	232	5258	85:112.0 86:330.0 87:77.0 88:48.0 89:224.0 93:41.0 100:205.0 101:233.0 102:206.0 103:640.0 107:234.0 111:27.0 113:17.0 114:175.0 116:200.0 117:291.0 124:147.0 126:59.0 128:112.0 129:133.0 130:200.0 133:241.0 139:26.0 143:44.0 144:248.0 146:102.0 147:1768.		NA		X5258
5242	370406	113	5242	85:6691.0 86:4382.0 87:4898.0 88:2908.0 89:2791.0 90:448.0 91:130.0 92:108.0 93:559.0 94:622.0 95:2261.0 96:2140.0 97:21531.0 98:45296.0 99:7701.0 100:6243.0 101:7994.0 102:2756.0 103:6889.0 104:658.0 105:213.0 108:265.0 109:556.0 110:1025.0 111:10840.0 1		NA		X5242
5085	799884	98	5085	85:133.0 86:110.0 87:139.0 88:125.0 89:1730.0 90:102.0 91:105.0 92:23.0 93:36.0 94:152.0 95:164.0 96:190.0 97:138.0 98:6168.0 99:646.0 100:354.0 101:531.0 102:164.0 103:7093.0 104:637.0 105:445.0 107:27.0 108:35.0 109:74.0 110:127.0 111:68.0 112:100.0 113		NA		X5085
4986	525275	156	4986	85:21.0 93:80.0 100:249.0 102:64.0 104:58.0 110:89.0 113:184.0 114:58.0 115:110.0 116:388.0 117:10.0 121:90.0 122:7.0 128:102.0 130:161.0 140:131.0 141:306.0 142:84.0 143:9.0 144:63.0 147:243.0 148:16.0 149:785.0 150:37.0 153:2.0 156:1855.0 157:940.0 158:		NA		X4986
4985	743669	174	4985	85:177.0 86:118.0 88:70.0 89:76.0 91:40.0 92:13.0 94:10.0 95:81.0 96:86.0 97:265.0 98:111.0 99:112.0 100:118.0 101:91.0 102:188.0 103:1373.0 104:126.0 106:16.0 109:56.0 110:33.0 111:82.0 112:23.0 114:102.0 116:388.0 117:612.0 118:25.0 123:35.0 124:44.0 12		NA		X4985
4983	422308	373	4983	87:44.0 88:2.0 89:137.0 90:13.0 101:61.0 102:157.0 103:528.0 104:27.0 105:43.0 106:32.0 107:49.0 111:3.0 113:7.0 115:102.0 116:51.0 117:195.0 118:15.0 119:38.0 120:12.0 121:56.0 122:1.0 123:3.0 129:42.0 130:107.0 131:175.0 132:55.0 133:508.0 134:125.0 135		NA		X4983
4981	690287	139	4981	86:116.0 95:34.0 100:177.0 102:10.0 111:397.0 112:129.0 113:13.0 116:51.0 117:103.0 121:28.0 130:30.0 131:32.0 133:15.0 139:2168.0 140:165.0 142:3.0 144:19.0 147:144.0 148:39.0 149:28.0 156:26.0 158:116.0 167:18.0 171:160.0 172:76.0 174:40.0 184:7.0 185:4		NA		X4981
4976	264730	198	4976	86:1130.0 89:441.0 90:254.0 91:125.0 92:14.0 93:467.0 94:14.0 96:169.0 97:100.0 100:365.0 104:171.0 106:169.0 107:464.0 108:72.0 110:78.0 114:29.0 116:101.0 118:9.0 120:773.0 121:55.0 122:38.0 124:7.0 125:46.0 126:232.0 128:30.0 130:567.0 131:55.0 133:319		NA		X4976
4956	735582	174	4956	85:191.0 86:295.0 87:56.0 88:111.0 89:296.0 90:67.0 97:152.0 98:376.0 99:426.0 100:323.0 101:371.0 102:175.0 103:4100.0 104:439.0 105:97.0 107:6.0 110:7.0 111:147.0 112:20.0 113:383.0 114:227.0 115:98.0 116:1250.0 117:579.0 118:108.0 120:6.0 128:74.0 129:		NA		X4956
4948	695732	139	4948	85:869.0 86:1220.0 87:260.0 88:808.0 89:500.0 90:74.0 91:67.0 93:111.0 94:59.0 95:518.0 97:826.0 98:422.0 99:621.0 100:985.0 101:752.0 102:1392.0 103:2101.0 104:360.0 105:130.0 109:41.0 110:379.0 111:2358.0 112:777.0 113:1135.0 114:439.0 115:547.0 116:154		NA		X4948
4945	1028191	227	4945	92:43.0 95:10.0 97:71.0 98:123.0 100:59.0 103:34.0 105:24.0 109:89.0 111:141.0 112:85.0 113:76.0 114:29.0 115:30.0 117:7.0 121:81.0 123:114.0 124:7.0 125:69.0 132:40.0 135:24.0 137:189.0 138:16.0 139:32.0 140:18.0 142:5.0 145:3.0 151:42.0 153:107.0 154:20		NA		X4945
4941	356533	241	4941	85:223.0 86:2.0 88:13.0 93:156.0 95:30.0 96:17.0 97:9.0 99:23.0 100:94.0 109:76.0 110:57.0 112:3.0 113:408.0 114:12.0 126:10.0 127:9.0 131:241.0 133:59.0 134:60.0 139:107.0 140:61.0 141:44.0 147:1519.0 148:18.0 149:39.0 153:230.0 155:2.0 158:51.0 167:128.		NA		X4941
4938	827214	202	4938	85:373.0 86:474.0 87:124.0 88:402.0 89:16.0 90:6.0 95:6.0 96:29.0 97:452.0 98:252.0 99:233.0 100:334.0 101:540.0 102:229.0 103:3582.0 104:364.0 105:124.0 109:3.0 111:49.0 112:254.0 113:89.0 114:253.0 115:91.0 116:1190.0 124:42.0 125:128.0 127:617.0 128:19		NA		X4938
4937	1200184	316	4937	89:95.0 91:1800.0 92:127.0 93:50.0 94:30.0 95:36.0 96:80.0 104:66.0 105:703.0 107:387.0 115:636.0 116:220.0 117:607.0 118:39.0 119:684.0 120:23.0 121:125.0 126:1.0 127:136.0 128:394.0 129:418.0 130:20.0 131:538.0 132:122.0 133:83.0 135:185.0 141:113.0 142		NA		X4937
4936	913324	228	4936	85:188.0 86:405.0 87:50.0 88:225.0 89:55.0 92:49.0 93:1.0 94:3.0 95:172.0 96:169.0 97:677.0 98:175.0 99:115.0 100:280.0 101:311.0 102:69.0 103:4032.0 104:383.0 105:168.0 107:138.0 108:68.0 109:88.0 110:2476.0 111:173.0 112:5.0 113:57.0 114:142.0 115:57.0		NA		X4936
4929	624368	156	4929	86:69.0 96:28.0 98:38.0 99:51.0 100:190.0 111:2.0 112:34.0 113:33.0 114:14.0 117:92.0 129:39.0 130:116.0 140:132.0 141:157.0 142:16.0 146:61.0 147:35.0 148:17.0 156:4187.0 157:562.0 158:187.0 161:1.0 168:46.0 172:18.0 184:35.0 196:7.0 217:39.0 222:3.0 229		NA		X4929
4928	454290	160	4928	85:327.0 86:212.0 87:140.0 88:400.0 89:156.0 98:21.0 99:90.0 100:214.0 101:424.0 102:1575.0 103:2593.0 104:245.0 105:6.0 113:75.0 114:81.0 116:851.0 117:520.0 118:31.0 124:34.0 127:39.0 128:106.0 130:174.0 132:2990.0 133:574.0 135:25.0 141:5.0 144:5603.0		NA		X4928
4925	544220	171	4925	85:59.0 86:497.0 87:137.0 88:24.0 96:37.0 97:97.0 98:102.0 100:781.0 101:297.0 103:39.0 106:22.0 109:16.0 113:33.0 114:61.0 116:520.0 117:643.0 118:69.0 119:18.0 124:6.0 127:271.0 128:101.0 129:337.0 130:78.0 131:391.0 133:430.0 134:127.0 139:2.0 141:217.		NA		X4925
4922	754770	243	4922	85:1565.0 86:2364.0 87:778.0 88:1723.0 89:926.0 90:129.0 91:118.0 92:24.0 93:95.0 94:33.0 95:861.0 96:762.0 97:14230.0 98:5301.0 99:931.0 100:1779.0 101:1814.0 102:1124.0 103:4478.0 104:643.0 105:213.0 107:164.0 108:55.0 109:562.0 110:56.0 111:2023.0 112:		NA		X4922
4898	549736	173	4898	86:18.0 98:8.0 99:59.0 100:63.0 128:17.0 130:57.0 136:9.0 142:7.0 146:14.0 155:52.0 157:72.0 158:18.0 166:5.0 171:59.0 173:1526.0 174:151.0 175:88.0 221:10.0 238:5.0 247:41.0 275:149.0 303:16.0 307:17.0 352:8.0 383:10.0 410:20.0 447:2.0		NA		X4898
4887	464173	283	4887	85:167.0 86:17.0 92:42.0 94:118.0 95:6.0 98:89.0 99:101.0 100:479.0 101:71.0 103:51.0 106:17.0 107:113.0 108:47.0 109:15.0 110:60.0 111:13.0 112:140.0 113:16.0 114:29.0 119:44.0 126:138.0 128:22.0 134:299.0 140:6.0 141:17.0 142:32.0 147:29.0 152:8.0 158:1		NA		X4887
4879	878860	233	4879	85:580.0 86:309.0 87:698.0 88:506.0 89:868.0 90:189.0 91:5250.0 92:570.0 93:846.0 94:515.0 95:700.0 96:402.0 97:718.0 98:256.0 99:217.0 100:114.0 101:411.0 102:407.0 103:1119.0 104:335.0 105:4543.0 106:460.0 107:579.0 108:258.0 109:352.0 110:282.0 111:330		NA		X4879
4877	410320	211	4877	86:92.0 88:67.0 89:259.0 90:64.0 91:27.0 93:21.0 98:34.0 101:113.0 103:89.0 104:39.0 105:21.0 106:16.0 107:37.0 108:15.0 109:15.0 110:408.0 111:29.0 115:77.0 119:54.0 121:96.0 123:30.0 130:72.0 131:58.0 132:65.0 133:715.0 134:166.0 135:264.0 136:106.0 137		NA		X4877
4871	686428	266	4871	90:34.0 91:292.0 92:58.0 93:161.0 94:28.0 95:49.0 97:90.0 99:45.0 101:16.0 102:7.0 105:84.0 107:92.0 108:22.0 109:52.0 110:46.0 111:144.0 116:60.0 118:12.0 119:24.0 120:94.0 121:159.0 123:46.0 133:90.0 134:84.0 135:169.0 136:45.0 137:24.0 138:45.0 146:5.0		NA		X4871
4863	689268	237	4863	85:273.0 86:162.0 87:30.0 89:162.0 90:37.0 93:19.0 94:101.0 95:147.0 96:74.0 98:155.0 99:24.0 100:176.0 107:11.0 108:42.0 109:57.0 110:129.0 111:193.0 114:24.0 118:216.0 120:34.0 123:44.0 124:46.0 125:1123.0 126:105.0 129:19.0 130:54.0 133:7.0 138:5.0 139		NA		X4863
4793	873697	446	4793	85:279.0 86:925.0 87:114.0 88:55.0 89:3142.0 90:218.0 91:82.0 92:131.0 93:153.0 94:138.0 95:105.0 96:3469.0 97:880.0 98:2393.0 99:511.0 100:514.0 101:942.0 102:478.0 103:15218.0 104:1427.0 105:928.0 106:199.0 107:537.0 108:196.0 109:102.0 110:175.0 111:97		NA		X4793
4609	685736	187	4609	85:252.0 86:288.0 87:352.0 88:313.0 89:2755.0 90:353.0 91:214.0 94:31.0 95:79.0 96:89.0 97:4.0 98:62.0 99:290.0 100:1232.0 101:1584.0 102:432.0 103:3261.0 104:361.0 105:285.0 106:49.0 107:147.0 110:254.0 111:238.0 112:329.0 113:84.0 114:873.0 115:598.0 11		NA		X4609
4600	749383	294	4600	85:18.0 89:8.0 91:292.0 92:9.0 93:19.0 95:9.0 96:106.0 98:26.0 99:101.0 101:34.0 107:145.0 111:25.0 113:22.0 116:58.0 117:47.0 118:13.0 120:32.0 121:144.0 122:4.0 130:17.0 133:14.0 135:327.0 137:7.0 142:2.0 147:600.0 148:135.0 163:35.0 164:5.0 165:102.0 1		NA		X4600
4577	1166033	283	4577	85:210.0 93:23.0 94:33.0 95:305.0 96:251.0 97:126.0 98:50.0 99:30.0 100:22.0 103:245.0 105:11.0 109:206.0 110:27.0 111:35.0 113:86.0 123:11.0 127:91.0 129:1939.0 130:175.0 135:32.0 136:10.0 137:43.0 139:4.0 142:104.0 143:19.0 152:4.0 155:121.0 157:36.0 16		NA		X4577
4546	782748	217	4546	85:516.0 86:210.0 87:308.0 88:44.0 89:1357.0 90:38.0 91:106.0 93:119.0 94:129.0 95:198.0 96:257.0 97:215.0 98:257.0 99:309.0 100:249.0 101:440.0 102:198.0 103:5226.0 104:520.0 105:217.0 106:26.0 108:192.0 109:173.0 110:205.0 111:646.0 112:122.0 113:320.0		NA		X4546
4543	642404	157	4543	86:82.0 89:743.0 97:6.0 98:47.0 99:118.0 100:181.0 101:439.0 102:127.0 103:618.0 105:234.0 110:9.0 111:1.0 112:67.0 114:57.0 115:6.0 116:464.0 117:1165.0 118:4.0 128:80.0 129:1156.0 130:624.0 131:271.0 133:769.0 135:55.0 138:51.0 140:27.0 141:15.0 142:66.		NA		X4543
4536	1249535	309	4536	87:27.0 94:15.0 95:224.0 103:51.0 104:37.0 109:2.0 114:11.0 119:49.0 121:30.0 122:5.0 129:998.0 130:96.0 135:5.0 142:3.0 148:1.0 155:36.0 163:23.0 165:10.0 176:7.0 178:9.0 191:13.0 192:42.0 193:1.0 194:105.0 207:42.0 209:64.0 210:33.0 222:18.0 237:3.0 244		NA		X4536
4203	209204	123	4203	85:549.0 86:37.0 87:788.0 88:123.0 89:1083.0 90:103.0 91:266.0 92:188.0 93:13068.0 94:1136.0 95:4740.0 96:445.0 97:391.0 98:163.0 99:1010.0 100:44.0 101:1810.0 102:597.0 103:3027.0 105:301.0 109:59.0 117:3063.0 118:619.0 119:388.0 120:19.0 121:153.0 123:1		NA		X4203
4086	194874	147	4086	88:1483.0 89:579.0 91:347.0 93:1414.0 94:483.0 95:114.0 96:541.0 97:628.0 99:198.0 100:383.0 101:631.0 102:513.0 103:1003.0 104:284.0 106:445.0 107:990.0 108:506.0 115:317.0 117:249.0 118:248.0 119:285.0 126:1489.0 127:5264.0 128:221.0 130:2911.0 131:2076		NA		X4086
3286	275568	85	3286	85:25854.0 86:882.0 90:115.0 91:57.0 92:118.0 94:117.0 95:267.0 96:1220.0 97:476.0 98:107.0 99:24.0 100:38.0 102:3.0 106:182.0 107:1143.0 108:104.0 109:124.0 110:331.0 111:54.0 114:342.0 115:45.0 117:136.0 118:200.0 126:755.0 127:1535.0 128:63.0 129:1308.		NA		X3286
3086	202796	111	3086	86:1338.0 89:305.0 91:2338.0 92:305.0 94:893.0 95:7153.0 105:762.0 106:126.0 109:858.0 110:6947.0 111:32844.0 112:2220.0 113:259.0 115:111.0 125:5109.0 126:449.0 133:2068.0 135:174.0 138:37.0 141:28.0 147:1281.0 149:534.0 151:23.0 168:1668.0 169:59.0 176:		NA		X3086
3085	202456	97	3085	87:38.0 89:94.0 91:2569.0 93:1030.0 95:3858.0 96:3218.0 97:54147.0 98:4587.0 104:83.0 107:1028.0 109:2223.0 110:1830.0 112:3524.0 115:278.0 123:125.0 125:3648.0 134:1314.0 136:57.0 148:121.0 150:80.0 152:70.0 153:75.0 169:132.0 172:180.0 176:148.0 226:48.		NA		X3085
3083	209514	85	3083	85:45584.0 86:3595.0 89:177.0 91:651.0 95:2372.0 96:1070.0 107:483.0 111:1958.0 120:87.0 133:712.0 140:45.0 150:39.0 154:239.0 159:155.0 161:75.0 163:143.0 164:36.0 165:101.0 174:99.0 176:39.0 177:202.0 179:12.0 185:31.0 189:191.0 191:775.0 192:318.0 193:		NA		X3083
3082	203562	85	3082	85:110576.0 86:5936.0 89:88.0 90:89.0 91:11090.0 93:4514.0 94:1336.0 95:13163.0 96:4209.0 103:334.0 104:138.0 105:714.0 107:573.0 109:3374.0 112:1645.0 113:144.0 116:124.0 117:74.0 118:81.0 119:85.0 121:87.0 123:488.0 124:149.0 129:147.0 132:24.0 135:239.		NA		X3082
3029	605198	223	3029	85:1116.0 86:185.0 87:101.0 88:159.0 89:276.0 91:1571.0 92:139.0 93:1385.0 94:86.0 95:916.0 96:6.0 97:258.0 98:12.0 99:117.0 101:478.0 102:166.0 103:1545.0 104:182.0 105:989.0 106:71.0 107:1562.0 108:87.0 109:906.0 110:49.0 111:464.0 113:4.0 115:150.0 116		NA		X3029
2944	214208	97	2944	85:530.0 91:2660.0 93:903.0 94:231.0 95:6120.0 96:4722.0 97:47603.0 98:4880.0 99:278.0 109:1344.0 112:5843.0 122:115.0 123:193.0 137:1754.0 138:158.0 140:396.0 150:34.0 154:1085.0 158:557.0 166:98.0 168:836.0 184:234.0 199:44.0 211:40.0 228:109.0 235:35.0		NA		X2944
2095	230280	123	2095	86:217.0 91:2766.0 92:171.0 93:1050.0 94:191.0 95:4058.0 97:3616.0 99:310.0 101:163.0 103:84.0 105:375.0 107:645.0 108:320.0 109:1056.0 110:1026.0 112:14425.0 113:1951.0 116:240.0 117:192.0 119:170.0 120:54.0 121:100.0 123:3685.0 124:137.0 125:4861.0 126:		NA		X2095
2081	242781	97	2081	89:82.0 91:1207.0 92:156.0 93:60.0 95:1209.0 96:2182.0 97:36686.0 98:3006.0 110:111.0 111:812.0 112:2848.0 130:34.0 131:183.0 168:2425.0 174:33.0 180:22.0 190:125.0 198:70.0 204:203.0 210:16.0 221:23.0 224:12.0 237:38.0 292:20.0 296:17.0 308:17.0 311:18.0		NA		X2081
2061	250126	85	2061	85:187371.0 86:9781.0 87:49.0 89:139.0 91:6468.0 92:407.0 93:2549.0 94:615.0 95:11892.0 96:2126.0 97:8990.0 98:1516.0 99:261.0 103:66.0 105:500.0 107:167.0 108:73.0 109:2847.0 110:1903.0 112:270.0 113:313.0 114:136.0 115:85.0 119:253.0 120:118.0 121:52.0		NA		X2061
2011	609499	140	2011	87:41.0 88:1161.0 89:104.0 90:725.0 91:103.0 92:14.0 97:157.0 98:35.0 99:118.0 102:1370.0 104:71.0 108:26.0 110:247.0 112:266.0 113:54.0 116:961.0 117:111.0 124:6.0 128:89.0 130:879.0 134:7.0 140:6272.0 141:335.0 142:43.0 143:95.0 144:377.0 146:1623.0 154		NA		X2011
1996	320124	156	1996	86:83.0 91:85.0 99:95.0 100:1096.0 101:21.0 102:128.0 107:34.0 109:27.0 110:81.0 112:9.0 114:6.0 118:7.0 124:1.0 126:21.0 127:116.0 128:172.0 129:23.0 130:332.0 132:33.0 136:32.0 139:78.0 142:23.0 143:63.0 146:250.0 152:6.0 155:16.0 156:5187.0 157:567.0 1		NA		X1996
1981	422675	103	1981	87:36.0 94:11.0 99:55.0 101:101.0 102:156.0 103:8936.0 104:810.0 105:257.0 107:9.0 110:127.0 111:11.0 112:49.0 113:29.0 114:67.0 118:68.0 119:49.0 122:8.0 123:22.0 127:6.0 128:8.0 129:1123.0 130:142.0 131:348.0 132:5.0 133:377.0 136:4.0 144:2.0 147:2152.0		NA		X1981
1912	855692	187	1912	85:180.0 86:23.0 87:21.0 89:18.0 90:39.0 91:459.0 93:104.0 95:445.0 97:1079.0 98:28.0 99:1.0 101:190.0 103:776.0 104:17.0 105:16.0 107:51.0 109:128.0 110:2.0 111:168.0 113:51.0 114:1.0 115:63.0 116:37.0 121:33.0 123:130.0 129:653.0 130:46.0 131:2858.0 132		NA		X1912
1878	573497	85	1878	85:3295.0 86:204.0 88:10.0 95:34.0 97:72.0 99:1047.0 106:25.0 107:30.0 110:49.0 111:222.0 112:177.0 113:658.0 114:2.0 120:5.0 125:64.0 126:65.0 127:386.0 128:41.0 137:15.0 141:134.0 142:2.0 153:46.0 154:8.0 155:181.0 158:3.0 166:11.0 167:12.0 168:18.0 173		NA		X1878
1875	592702	85	1875	85:3985.0 86:239.0 87:7.0 91:37.0 95:11.0 97:96.0 98:129.0 99:1320.0 111:232.0 112:119.0 113:744.0 114:66.0 116:7.0 121:11.0 123:25.0 125:84.0 126:21.0 127:457.0 128:3.0 135:28.0 136:25.0 138:36.0 141:216.0 142:15.0 153:23.0 154:68.0 155:234.0 156:11.0 16		NA		X1875
1872	471634	85	1872	85:4810.0 86:144.0 92:41.0 97:18.0 98:24.0 99:1189.0 100:64.0 107:119.0 111:152.0 112:149.0 113:643.0 126:1.0 127:324.0 128:1.0 141:5.0 145:14.0 155:124.0 169:6.0 184:29.0 495:15.0		NA		X1872
1709	315703	212	1709	85:233.0 86:8.0 87:103.0 89:24.0 90:17.0 91:131.0 92:39.0 93:152.0 94:83.0 95:1.0 96:13.0 97:10.0 98:451.0 99:283.0 100:138.0 101:71.0 102:46.0 104:48.0 107:919.0 109:56.0 110:251.0 111:83.0 112:58.0 113:44.0 114:195.0 115:8.0 116:10.0 117:123.0 119:95.0		NA		X1709
1704	505341	223	1704	85:698.0 86:242.0 89:124.0 91:1848.0 92:177.0 93:1276.0 94:67.0 95:381.0 97:527.0 98:76.0 99:130.0 100:77.0 101:280.0 103:1026.0 104:52.0 105:1859.0 106:69.0 107:989.0 109:695.0 110:242.0 111:90.0 112:36.0 113:121.0 114:24.0 115:803.0 116:104.0 117:8561.0		NA		X1704
1665	192579	168	1665	85:3170.0 86:23867.0 87:1074.0 88:312.0 90:619.0 91:357.0 92:1016.0 93:929.0 94:813.0 96:34576.0 97:10345.0 98:1643.0 99:519.0 100:285.0 101:118.0 102:29.0 104:150.0 105:2499.0 106:4563.0 107:3166.0 108:244.0 109:1467.0 110:2933.0 111:212.0 112:652.0 113:		NA		X1665
1380	294677	103	1380	93:59.0 95:25.0 96:318.0 97:80.0 98:217.0 99:340.0 100:323.0 101:168.0 102:345.0 103:10406.0 104:924.0 105:513.0 108:71.0 111:27.0 112:20.0 113:109.0 114:90.0 115:88.0 116:157.0 117:361.0 121:28.0 126:293.0 127:141.0 129:131.0 130:526.0 131:367.0 134:45.0		NA		X1380
1064	594945	117	1064	85:2612.0 86:2545.0 87:45733.0 88:44013.0 89:24434.0 90:2017.0 91:921.0 92:316.0 93:118.0 94:54.0 96:90.0 97:224.0 98:50.0 99:2686.0 100:561.0 101:102529.0 102:14514.0 103:177816.0 104:15569.0 105:12095.0 106:376.0 107:279.0 111:97.0 112:59.0 113:42.0 114		NA		X1064
892	478262	155	892	88:22.0 91:174.0 106:42.0 121:190.0 123:202.0 124:35.0 125:104.0 137:66.0 138:70.0 139:149.0 153:176.0 155:4152.0 156:191.0 157:122.0 171:1500.0 172:118.0 173:23.0 175:19.0 181:32.0 197:80.0 199:33.0 227:179.0 397:19.0 430:27.0 474:19.0 492:19.0		NA		X892
816	737051	217	816	85:281.0 89:702.0 91:433.0 92:57.0 94:32.0 98:110.0 100:106.0 102:79.0 103:1567.0 110:93.0 111:89.0 112:70.0 113:139.0 114:89.0 115:93.0 116:124.0 117:526.0 118:81.0 119:140.0 121:38.0 125:31.0 129:597.0 132:235.0 133:560.0 135:111.0 136:42.0 137:25.0 138		NA		X816
657	227730	173	657	87:417.0 88:1864.0 89:109.0 99:135.0 100:41.0 101:551.0 103:1932.0 105:276.0 111:31.0 113:33.0 115:442.0 116:875.0 117:3523.0 129:942.0 131:2798.0 132:1334.0 133:3612.0 136:163.0 143:5278.0 144:752.0 145:830.0 147:27963.0 148:4490.0 149:3045.0 150:198.0 1		NA		X657
592	514932	142	592	85:277.0 86:159.0 87:88.0 89:124.0 92:69.0 95:29.0 96:75.0 98:149.0 99:580.0 100:416.0 101:145.0 102:96.0 103:188.0 104:36.0 107:34.0 111:30.0 112:39.0 113:124.0 114:49.0 116:119.0 117:406.0 118:68.0 119:68.0 122:7.0 125:49.0 126:138.0 127:201.0 128:95.0		NA		X592
573	1029621	129	573	85:591.0 87:169.0 89:175.0 92:21.0 93:122.0 95:313.0 97:312.0 98:167.0 99:228.0 101:982.0 103:413.0 107:85.0 109:166.0 111:110.0 112:35.0 113:171.0 115:204.0 116:301.0 121:52.0 123:124.0 127:76.0 129:5755.0 130:964.0 131:1042.0 132:179.0 133:806.0 134:116		NA		X573
473	589773	193	473	86:151.0 88:31.0 89:99.0 92:102.0 95:347.0 96:2554.0 97:566.0 98:165.0 100:322.0 102:86.0 105:50.0 106:69.0 109:79.0 113:435.0 116:14.0 117:38.0 120:176.0 121:69.0 123:268.0 124:332.0 126:74.0 127:102.0 133:140.0 135:85.0 137:33.0 141:183.0 142:389.0 143:		NA		X473
462	341008	259	462	85:367.0 86:221.0 87:648.0 88:316.0 91:91.0 93:212.0 96:45.0 97:58.0 100:2171.0 101:616.0 102:524.0 103:211.0 104:216.0 111:117.0 113:83.0 115:374.0 117:2314.0 119:250.0 120:599.0 121:1913.0 122:125.0 123:73.0 124:29.0 127:788.0 131:2048.0 133:1103.0 137:		NA		X462
448	311994	231	448	85:509.0 86:1330.0 87:691.0 88:243.0 90:393.0 91:505.0 93:33.0 94:133.0 97:140.0 99:597.0 100:8516.0 101:883.0 102:592.0 103:490.0 104:614.0 105:63.0 106:107.0 108:43.0 109:65.0 111:52.0 113:161.0 114:82.0 115:736.0 116:4174.0 117:438.0 118:397.0 119:109.		NA		X448
307	637461	174	307	85:52.0 86:1766.0 87:97.0 88:206.0 94:40.0 98:68.0 100:844.0 101:41.0 102:338.0 103:144.0 114:32.0 116:93.0 117:70.0 129:26.0 130:458.0 131:200.0 132:25.0 141:21.0 142:13.0 143:27.0 144:55.0 146:218.0 149:72.0 156:1031.0 157:77.0 160:54.0 164:17.0 168:223		NA		X307
299	430778	104	299	85:444.0 86:538.0 87:1293.0 88:1506.0 89:78.0 90:76.0 91:388.0 94:28.0 98:134.0 99:252.0 100:225.0 102:430.0 103:672.0 104:19725.0 105:1094.0 106:503.0 109:56.0 112:50.0 114:462.0 115:157.0 116:2208.0 118:58.0 121:15.0 122:24.0 127:460.0 128:89.0 129:154.		NA		X299
257	1134576	441	257	91:3718.0 92:185.0 93:218.0 95:73.0 98:31.0 102:86.0 103:417.0 104:211.0 105:1803.0 107:683.0 115:1156.0 116:454.0 117:1167.0 118:189.0 119:1275.0 120:161.0 121:414.0 122:47.0 129:425.0 130:173.0 131:1267.0 132:403.0 133:813.0 134:148.0 135:229.0 141:119.		NA		X257
228	413558	191	228	85:300.0 87:167.0 89:460.0 96:86.0 97:133.0 98:88.0 99:296.0 100:108.0 101:464.0 102:57.0 103:6811.0 104:631.0 105:405.0 113:319.0 115:408.0 116:113.0 117:397.0 118:73.0 119:493.0 127:406.0 129:2884.0 130:525.0 131:1447.0 132:88.0 133:3677.0 135:349.0 141		NA		X228
137	246162	204	137	85:280.0 86:863.0 87:415.0 88:205.0 90:120.0 100:239.0 101:103.0 102:415.0 103:1190.0 105:99.0 106:155.0 107:58.0 111:67.0 115:161.0 117:977.0 118:268.0 131:1230.0 132:256.0 133:749.0 136:65.0 143:24.0 147:26816.0 148:4288.0 149:1504.0 150:101.0 155:33.0		NA		X137
134	974612	144	134	85:237.0 86:225.0 87:113.0 88:41.0 89:284.0 90:393.0 91:763.0 93:164.0 94:84.0 95:422.0 96:237.0 97:485.0 98:119.0 99:130.0 100:663.0 101:162.0 102:103.0 109:156.0 110:90.0 113:9.0 114:89.0 115:1137.0 116:5754.0 117:448.0 118:166.0 119:94.0 123:111.0 124:		NA		X134
110	298570	132	110	86:1114.0 89:7533.0 90:607.0 91:276.0 92:48.0 99:311.0 101:313.0 102:698.0 103:1249.0 104:504.0 105:206.0 115:77.0 116:132.0 119:492.0 120:57.0 130:619.0 131:393.0 132:16803.0 133:1749.0 142:27.0 146:344.0 147:371.0 162:62.0 171:110.0 173:42.0 191:127.0 2		NA		X110
99	701191	204	99	85:118.0 86:161.0 87:84.0 88:46.0 89:2037.0 90:227.0 91:277.0 92:23.0 95:22.0 97:101.0 100:1289.0 101:594.0 102:568.0 103:1859.0 104:146.0 105:362.0 106:32.0 111:97.0 112:60.0 113:195.0 114:84.0 115:135.0 116:500.0 117:721.0 119:93.0 120:43.0 124:15.0 128		NA		X99
98	1247478	311	98	85:862.0 87:177.0 89:106.0 91:603.0 93:662.0 94:382.0 95:3186.0 96:1599.0 97:1429.0 98:932.0 99:597.0 100:292.0 101:474.0 102:127.0 103:1754.0 104:226.0 105:231.0 106:75.0 108:251.0 109:1190.0 110:300.0 111:564.0 113:917.0 114:149.0 115:361.0 116:286.0 11		NA		X98
91	221732	100	91	86:379.0 87:581.0 89:1002.0 90:211.0 99:101.0 100:5992.0 101:1275.0 103:802.0 104:929.0 105:199.0 106:77.0 116:205.0 119:491.0 120:111.0 132:300.0 146:35.0 147:10413.0 148:1705.0 149:820.0 150:49.0 166:86.0 171:61.0 182:15.0 190:2322.0 240:45.0 259:417.0		NA		X91
68	195282	89	68	85:44.0 86:96.0 88:326.0 89:8563.0 90:646.0 91:381.0 95:22.0 98:171.0 101:31.0 102:62.0 103:193.0 104:6214.0 105:415.0 106:219.0 107:47.0 112:52.0 116:65.0 117:371.0 118:110.0 119:2268.0 120:228.0 121:23.0 124:16.0 133:71.0 143:20.0 148:1744.0 149:203.0 1		NA		X68
62	247887	85	62	85:10329.0 86:797.0 93:23.0 94:23.0 95:51.0 96:37.0 97:188.0 98:833.0 99:948.0 100:561.0 103:121.0 106:67.0 108:83.0 111:50.0 112:561.0 113:1229.0 114:175.0 126:398.0 127:1435.0 128:239.0 129:25.0 133:70.0 137:28.0 138:21.0 139:36.0 141:48.0 142:36.0 150:		NA		X62
61	511029	185	61	86:185.0 87:79.0 88:113.0 89:2544.0 90:165.0 91:202.0 92:35.0 94:45.0 95:97.0 96:38.0 97:75.0 98:86.0 100:502.0 102:137.0 103:147.0 105:79.0 109:60.0 110:31.0 111:84.0 112:76.0 114:63.0 115:170.0 116:99.0 118:40.0 121:39.0 123:42.0 124:62.0 126:94.0 127:7		NA		X61
54	773271	211	54	85:140.0 87:92.0 89:160.0 90:47.0 91:84.0 92:62.0 93:44.0 95:89.0 96:65.0 97:51.0 98:85.0 99:148.0 101:318.0 102:96.0 103:554.0 104:97.0 105:197.0 106:55.0 107:141.0 109:613.0 110:53.0 111:178.0 112:36.0 113:329.0 114:68.0 115:233.0 116:114.0 117:88.0 119		NA		X54
47	354110	85	47	85:9968.0 86:467.0 91:114.0 92:55.0 93:74.0 95:125.0 96:164.0 97:397.0 98:342.0 99:3775.0 100:402.0 101:33.0 106:65.0 111:243.0 112:411.0 113:1171.0 114:139.0 116:33.0 119:31.0 125:44.0 126:478.0 127:6349.0 131:292.0 132:81.0 134:100.0 136:25.0 140:178.0		NA		X47
phenylalanine_tryptophan								phenylalanine_tryptophan
phenylalanine_tyrosine								phenylalanine_tyrosine
glutamic acid_glutamine								glutamic.acid_glutamine
