# Supplementary material for: Metabolomic signatures of drug response phenotypes for ketamine and esketamine in subjects with refractory major depressive disorder: new mechanistic insights for rapid acting antidepressants
Source: Transl Psychiatry. 2016 Sep 20;6(9):e894–. doi: 10.1038/tp.2016.145 (PMC5048196; doi:10.1038/tp.2016.145)
Supplement: Supplementary Table 3 [file tp2016145x4.xls]

## Sheet: tp2016145x4
Drug	Dose	X5515.Ketamine.study.1	Sample.Bar.Code	Sample.Identification	Patient.Number	Visit.Description	Sample.Description	Species	Material	M1	M2	M3	M4	M5	M6	M7	M8	M9	M10	M11	M12	M13	M14	M15	M16	M17	M18	M19	M20	M21	M22	M23	M213	M214	M35	M215	M216	M25	M27	M26	M33	M34	M32	M37	M24	M31	M29	M30	M36
Esketamine	Placebo	5515 Ketamine study 1	589995	I122612-57	13200101	Day 1	D1 - Predose - Gen	human	plasma	-0.0616057	-1.43833	-1.82162	-1.21008	-1.34258	-1.28849	-2.27178	-2.3551	-1.936	-0.225168	-0.417021	-2.46914	0.502138	-3.31536	-0.408922	-2.18435	-0.123652	-0.305561	0.782343	-0.234724	-0.274556	0	-0.440039	-1.13938	-2.99753	-0.749825	0	0	0	-1.0235	-0.445904	0	-0.566708	0	1.90075	0.2569	0.432953	0.753284	1.76376	0.35561
Esketamine	High	5515 Ketamine study 1	590006	I122672-22	13200101	Day 4	D4 - Predose - Gen	human	plasma	-0.140927	-2.44678	-1.58285	0.465911	-1.7616	-1.38139	-0.540037	-1.49313	-1.8689	-0.681018	-0.751521	-2.07134	-0.534719	-1.21327	-1.2511	-1.77471	-1.48459	-0.36887	-1.04369	-1.55525	-0.777838	0	-0.433169	-1.20671	0	-0.187041	0	0	0	-1.54014	-2.08617	0	-0.142732	0	-0.232826	-0.448812	2.55726	3.30265	2.99224	1.68429
Esketamine	Placebo	5515 Ketamine study 1	593606	I122612-64	13200101	Day 1	D1 - Postdose - Gen	human	plasma	-0.151235	-0.716568	-0.155869	-0.475789	-1.18502	-1.31793	-1.39387	-1.10209	-0.772004	0.444861	0.485076	-0.551433	0.382872	-1.90853	0.884937	-1.97807	-0.656985	0.689391	-1.07148	-0.875128	1.07142	0	0.49161	-0.645753	0	-1.06658	0	0	0	-1.54014	0.72936	0	-0.1823	0	-5.87215	0.867762	2.89978	0.0436221	2.00265	0.400608
Esketamine	High	5515 Ketamine study 1	593610	I122672-29	13200101	Day 4	D4 - Postdose - Gen	human	plasma	-1.11702	-0.369614	-1.868	-1.82203	-1.01904	-1.5113	-1.00922	-2.10301	-0.761071	-0.844743	-0.129939	-1.71479	-1.78601	-3.39488	-0.383059	-1.78618	-1.45209	0.414394	-1.02767	-2.12778	-1.32397	0	0.445094	-0.239256	0	-0.4754	0	0	0	-1.54014	-1.86024	0	0.353021	0	-1.03111	-1.08307	2.21662	-0.107391	0	0.866461
Esketamine	High	5515 Ketamine study 1	592673	I122592-57	13200105	Day 1	D1 - Predose - Gen	human	plasma	0.219813	-0.063911	-0.588786	-0.100444	0.4768	0.0936885	0.212146	-1.09496	0.479858	0.132616	0.0621536	0.929078	-0.719289	-0.15727	1.16256	0.584909	-0.347458	-0.387839	0.727774	0.394129	0.82853	2.70135	-1.89076	0.480451	0	-1.14152	0	0	0	0.171912	-0.374132	0	0.102129	0	0.0208737	-0.446414	0.40197	1.5602	2.53078	0.780882
Esketamine	High	5515 Ketamine study 1	592687	I122712-22	13200105	Day 4	D4 - Predose - Gen	human	plasma	-0.466846	0.168353	0.00980969	-0.24248	0.471042	-1.37945	-0.521485	-1.15331	-0.953852	2.23923	1.45903	2.27069	2.52375	0.243807	0.978071	0.827667	-1.2705	0.725205	3.81597	1.88431	1.7088	2.57125	-1.89076	1.53171	0	-0.757106	0	0	0	1.64074	1.98689	0	0.333242	0	-0.099626	1.71801	-0.839995	0.278685	1.4125	0.82813
Esketamine	High	5515 Ketamine study 1	599145	I122592-64	13200105	Day 1	D1 - Postdose - Gen	human	plasma	0.127095	-0.137789	-0.953795	0.386209	-0.237042	-1.41794	-0.0327239	-0.915242	0.0279445	-0.967101	-0.727423	-0.115881	-0.895344	-1.24389	0.711082	0.542442	-0.0676433	-1.53075	-0.226943	-0.934196	0.207972	2.33628	0.252242	-1.07722	0	-1.27323	0	0	0	-0.372777	0	0	0.302172	0	-0.986084	-0.181917	-0.475439	-0.792582	0	0.249761
Esketamine	High	5515 Ketamine study 1	599159	I122712-29	13200105	Day 4	D4 - Postdose - Gen	human	plasma	-0.0778178	0.283657	0.602907	-0.786288	-0.201422	0.00475538	0.370315	-0.097531	0.899247	1.078	0.480183	0.372278	2.11606	-1.61535	1.18101	0.665506	1.13847	-1.12155	1.39297	0.42008	1.17459	2.42106	-1.89076	0.876923	0	-0.76979	3.20442	0	0	1.41722	0.988813	0	0.2756	0	-0.319626	-1.92789	-1.64393	-0.792582	0	0.580743
Esketamine	Low	5515 Ketamine study 1	598599	I122602-57	13200106	Day 1	D1 - Predose - Gen	human	plasma	1.85859	0.513634	0.432592	0.801791	-0.410402	0.782118	0.290039	0.574042	-0.0178479	1.49998	1.42778	0.234668	1.17787	-0.118067	0.969505	1.1053	-0.10308	-0.213882	2.62925	-0.75873	0.283274	0	0.685455	-0.831422	0	-0.205388	0	0	0	-0.372777	-0.0981226	0	0.404644	0	0.506338	-0.0817811	2.32066	0.945347	1.69717	1.76229
Esketamine	Low	5515 Ketamine study 1	598607	I122683-22	13200106	Day 4	D4 - Predose - Gen	human	plasma	1.38082	0.883341	0.523809	-1.33121	-0.989191	0.40427	-0.998277	0.313379	-0.911621	1.39119	0.903637	-0.175777	-0.182432	-0.777779	-0.15733	0.0727862	-0.694931	-1.37606	1.187	0.273363	1.04153	0	0.12913	-0.840076	0	-0.0929481	0	0	0	0.335434	-0.368655	0	-2.44838	0	-0.513353	0.867988	1.85989	0.567687	0	1.1758
Esketamine	Low	5515 Ketamine study 1	599162	I122602-64	13200106	Day 1	D1 - Postdose - Gen	human	plasma	0.799986	0.920124	-1.48887	1.0691	0.0281947	1.45042	0.911447	-0.542888	-0.758764	0.0813502	0.799438	0.6624	0.229155	-0.401392	-0.115166	0.574076	-0.480632	-0.918819	1.36031	-1.10083	-0.121934	0	0.833782	-0.281792	0	-1.04395	0	0	0	-1.0235	0.455394	0	0.0322302	0	0	-0.0807876	2.30295	1.93718	2.23024	1.2669
Esketamine	Low	5515 Ketamine study 1	599176	I122683-29	13200106	Day 4	D4 - Postdose - Gen	human	plasma	1.22337	0.296073	-0.668178	-0.435022	-0.379808	0.619631	-0.11275	0.0726128	-1.24197	0.213324	0.133424	0.0347192	-0.359365	-1.69504	-0.658295	0.0599448	-0.129815	-0.694755	1.8208	-1.7856	0.873273	0	-0.403321	-0.421317	0	-0.334397	0	-0.758113	0	-1.54014	-1.46176	0	-0.528531	0	-0.221409	-1.81122	2.01328	0	0	0.975691
Esketamine	High	5515 Ketamine study 1	598611	L337202-57	13200107	Day 1	D1 - Predose - Gen	human	plasma	1.23923	0.489323	-0.578371	-0.55983	-0.0753945	0.748892	0.143529	-0.699493	0.0657567	2.08023	1.62318	-0.423533	-0.0127899	0.298446	0.90217	0.401035	0.773045	0	1.78351	1.37152	2.43193	0	-1.89076	1.69101	0	0.621469	0	0	0	0.919786	0.726955	0	0.421277	0	0.552471	-0.185684	-0.26959	-0.408569	0	0.508421
Esketamine	High	5515 Ketamine study 1	598624	L337332-22	13200107	Day 4	D4 - Predose - Gen	human	plasma	0.614739	0.459635	-0.135523	-1.09567	0.470919	-0.373568	1.03699	-1.59831	0.67597	1.88411	1.99366	1.15214	0.812245	0.371322	1.3358	0.260458	-0.0157437	-0.667479	1.53003	0.311349	1.76479	2.2134	-1.89076	1.17262	-2.55951	-0.400432	0	0	0	0.171912	0.73362	0	-0.226725	0	-0.460938	-0.067013	-0.0238898	-0.294744	0	-0.163181
Esketamine	High	5515 Ketamine study 1	599180	L337202-64	13200107	Day 1	D1 - Postdose - Gen	human	plasma	-0.198541	-1.39282	-0.107936	-0.170237	-0.623743	0.470131	0.348401	-1.3434	-0.059993	0.461373	0.679204	-0.469746	-1.65561	-0.324127	-0.556903	-1.37206	-1.36028	-0.890337	-0.182539	-0.955909	-0.452793	1.93659	0.40093	0.86854	0	-0.987464	0	0	0	0	-1.36965	0	0.0618264	0	-0.54145	-0.435021	0.111508	-0.900563	0	0.514741
Esketamine	High	5515 Ketamine study 1	599193	L337332-29	13200107	Day 4	D4 - Postdose - Gen	human	plasma	-0.204485	-0.447743	-0.689645	1.63033	0.357577	0.567041	0.579894	-0.216743	-0.00331236	1.12558	1.10209	0.818815	-0.0957365	0.864977	1.00469	-0.604331	-1.19204	-1.38823	0.930857	0.525026	1.10782	2.10254	-1.89076	1.17262	-2.23234	-0.41829	0	-2.35492	0	-0.181208	-0.923017	0	-0.0353794	0	-0.052677	0.365595	0.520485	2.44644	2.54967	0.508226
Esketamine	Low	5515 Ketamine study 1	598638	L337212-57	13200108	Day 1	D1 - Predose - Gen	human	plasma	-0.685061	0.292895	0.340744	-0.170237	-1.31402	0.853429	-1.62182	-0.17579	-0.744109	-0.323431	-0.859954	-0.490099	0.103998	-1.61372	-1.01158	-1.2719	0.514346	1.66766	-0.452135	0.193749	-1.32011	0	-1.89076	0.22164	0	-0.625234	0	0	0	0.491347	-0.592648	0	-0.779694	0	0.710966	-0.986155	-0.0238898	-0.716722	0	0.329663
Esketamine	Low	5515 Ketamine study 1	598641	L337353-22	13200108	Day 4	D4 - Predose - Gen	human	plasma	0.0880628	-0.438445	-0.337214	-0.0664154	-0.089483	0.450721	-0.647213	-0.00122922	0.65914	-0.0480454	-1.49154	-0.00433363	-1.01574	-1.33746	-0.189357	-1.34473	0.864338	-0.1602	-0.0664916	-0.121681	-1.29909	1.49306	-1.89076	-0.419987	0	0.129566	0	0	0	1.05124	0.768719	0	0.353477	0	0.650772	0.105068	0.0901876	0.249769	1.58335	0.341329
Esketamine	Low	5515 Ketamine study 1	599201	L337212-64	13200108	Day 1	D1 - Postdose - Gen	human	plasma	-0.853157	0.817633	0.851382	0.246107	-0.165177	0.825137	-1.43856	0.0147193	-0.381319	-0.214632	-0.185952	0.00842009	0.157417	-1.45465	-0.614516	-1.20895	1.70182	1.12938	-1.15909	-0.538729	-0.756146	1.13713	-1.89076	-0.998477	0	-1.17524	0	0	0	0	0.42074	0	0.120715	0	-0.284213	-0.599924	0.249148	-0.369592	0	-0.60753
Esketamine	Low	5515 Ketamine study 1	599215	L337353-29	13200108	Day 4	D4 - Postdose - Gen	human	plasma	-1.02649	-1.15242	-0.37246	-0.55983	-0.560575	0.387661	-1.19507	-0.268727	-0.997854	-0.581276	-1.21759	-0.569342	-0.345115	-1.31502	-0.647599	-1.71862	-0.326685	0.221685	-0.736965	-0.808442	-1.96125	1.35878	-1.89076	-1.42825	0	-0.70987	0	0	0	0.171912	-0.270452	0	-0.242832	0	-0.417591	0.245408	-0.239083	0.286779	0	0.214425
Esketamine	Placebo	5515 Ketamine study 1	598655	J909783-57	13200109	Day 1	D1 - Predose - Gen	human	plasma	-0.192301	-1.61777	-0.598801	-0.88434	-0.192373	-1.15305	-0.293866	-1.95857	0.990915	-0.421306	-0.594958	0.6221	-1.06891	-0.194884	-0.504987	-1.11912	-0.586755	-0.00191751	0.682828	-1.61312	-1.51652	0	1.11681	-0.317811	0	-0.472104	0	0	0	-0.372777	-0.706155	0	-2.44838	0	-0.108883	0.717351	-0.367181	-0.957839	0	-0.25633
Esketamine	Low	5515 Ketamine study 1	598669	J909853-22	13200109	Day 4	D4 - Predose - Gen	human	plasma	-0.130488	-1.70226	-0.938544	-0.603172	-1.16461	-2.26044	-1.47146	-2.25321	-0.968709	-1.39942	-2.4763	-2.93554	-1.92367	-1.20277	-2.79309	-2.02225	-1.09854	-1.08099	-0.799088	-1.64448	-1.89176	0	0.143302	-0.937838	0	-1.54446	0	0	0	-1.54014	-1.13247	0	-2.44838	0	-0.261431	-0.358817	-0.152822	0.758515	2.18549	-0.408318
Esketamine	Placebo	5515 Ketamine study 1	599229	J909783-64	13200109	Day 1	D1 - Postdose - Gen	human	plasma	0.229177	-0.144835	0.0255502	-0.395046	-0.341667	-1.3182	-0.989433	-1.52776	1.10667	0.724662	0.241693	-0.147255	0.689292	-1.48747	0.257996	-1.15593	-0.234601	-0.256213	0.720429	-0.96931	-0.0145171	0	-0.13272	-0.883378	0	0.780275	0	-2.6382	0	-0.181208	1.16247	0	0.215783	0	0.151114	0.737806	0.0683982	-0.448659	0	0.0955703
Esketamine	Low	5515 Ketamine study 1	599232	J909853-29	13200109	Day 4	D4 - Postdose - Gen	human	plasma	-0.703225	-0.719673	0	1.02968	-0.586031	-0.360653	-0.863919	-1.21255	0.171782	-0.156774	-0.953797	0.300841	-0.0542436	0.64178	-1.3067	-0.885967	-0.777052	-0.722034	-0.806661	-1.73114	-0.0428478	0	-0.159501	-0.837814	0	-0.832693	0	0	0	-1.27187	-0.413407	0	-2.44838	0	0.596753	-1.2106	0.0901876	1.95695	2.92191	-0.696984
Esketamine	Placebo	5515 Ketamine study 1	598672	J909792-57	13200110	Day 1	D1 - Predose - Gen	human	plasma	0.833591	1.33569	0.622649	-0.395046	1.37972	-0.826187	-0.414964	-0.399398	-1.12629	0.120794	0.779095	-0.451748	0.996735	-1.57479	1.85943	-0.519808	-1.42199	1.01945	0.591208	0.805318	0.788742	0	-0.186778	0.967748	-2.55951	2.62624	0	0	0	0.78297	0.512567	0	0.0618264	0	0.480408	0.684974	1.2197	0.332412	0	-0.142687
Esketamine	Low	5515 Ketamine study 1	598686	L337362-22	13200110	Day 4	D4 - Predose - Gen	human	plasma	0.872581	0.689581	0.510216	0.757035	1.87533	0.395833	0.56377	-0.78829	-0.888185	2.23933	2.62586	1.0167	0.802264	-0.181884	1.72556	-0.599182	-0.996161	0.0586134	1.10483	2.42441	2.72866	0	0.0985206	2.45769	0	2.72322	0	0	0	1.29961	-0.209646	0	0.039859	0	0.22044	1.00022	1.50819	0.547588	0	-0.357676
Esketamine	Placebo	5515 Ketamine study 1	599246	J909792-64	13200110	Day 1	D1 - Postdose - Gen	human	plasma	0.837344	0.404775	-0.310944	-0.206042	-0.269013	-1.46305	0.077804	-0.370158	-0.866211	0.0872819	0.446937	0.0998691	0.215896	-1.47294	1.30108	-1.69777	-1.69621	-0.80807	0.369535	0.292888	0.339583	0	-1.89076	1.35965	0	1.96279	0	0	0	0.78297	-0.541553	0	-2.44838	0	-0.142406	0.0107697	1.55264	0.423419	0	-0.400273
Esketamine	Low	5515 Ketamine study 1	599250	L337362-29	13200110	Day 4	D4 - Postdose - Gen	human	plasma	1.19339	0.578771	0.526705	-0.517381	1.43279	0.640867	2.23509	0.209431	-0.740377	1.15705	2.26856	1.04751	0.859181	-0.399937	1.74481	0.119637	-1.05846	0.0804594	-0.0201382	1.60455	1.37084	0	-1.89076	1.53171	0	2.04576	0	0	0	0.78297	-0.111333	0	0.2756	0	-0.0285722	-0.0393238	2.476	0.986609	1.99514	0.953035
Esketamine	High	5515 Ketamine study 1	598690	L337222-57	13200112	Day 1	D1 - Predose - Gen	human	plasma	-0.113875	0.924158	-1.2402	0.0324211	-0.825063	-0.459227	-1.78485	0	-1.30817	-0.307921	-1.25458	-1.06782	0.113818	0.413716	-1.57286	-0.531134	1.75266	0.0606352	-1.20486	-0.861979	-1.59762	0	0.432817	-1.65129	0	-0.578115	0	-5.14413	0	-1.83176	-1.0823	0	-2.44838	0	0.217652	0.460333	-0.641054	-0.294744	0	0.0148963
Esketamine	High	5515 Ketamine study 1	598708	L337342-22	13200112	Day 4	D4 - Predose - Gen	human	plasma	-0.856216	-0.682424	-1.006	-1.59722	0.0722307	-0.927113	-2.23863	-1.2961	-3.03837	-0.849796	-2.37948	-1.2888	0.291441	-0.0405556	-1.9418	-0.463167	0.687154	0.342404	-2.90645	-0.695603	-2.12889	0	-0.181428	-1.09123	0	-1.282	0	0	0	-1.54014	0.298329	-2.97309	0.196708	0	-0.555555	0.360656	-0.26959	-0.598748	0	-0.854414
Esketamine	High	5515 Ketamine study 1	599263	L337222-64	13200112	Day 1	D1 - Postdose - Gen	human	plasma	-0.986494	0.556107	-0.950923	0.517381	-1.188	-0.990652	-0.21852	-0.0479046	-1.89922	0.187605	-0.857892	-0.723949	0.607458	1.05405	-0.7881	-0.62137	0.840516	0.0880585	-1.8183	-1.88633	-0.69695	0	0.141391	-2.49179	0	-1.78017	0	0	0	-1.83176	0.74646	0	-2.44838	0	0.0431924	0.192492	-0.735542	-0.350502	0	-0.0573809
Esketamine	High	5515 Ketamine study 1	599277	L337342-29	13200112	Day 4	D4 - Postdose - Gen	human	plasma	-1.20632	0.941769	-0.807321	0	-0.532435	-1.18341	-1.98999	0.429987	-2.881	-0.85828	-1.79021	-0.654549	0.0533359	0.776279	-3.29977	-1.06486	1.76864	0.0764535	-2.54687	-2.36295	-1.81091	0	0.407211	-2.2874	0	-2.43511	0	0	0	-2.52431	0.0969946	0	0.211108	0	-0.0349879	-0.134685	-0.596985	0.628266	1.74227	-0.55324
Esketamine	Low	5515 Ketamine study 1	598711	P812622-57	13200113	Day 1	D1 - Predose - Gen	human	plasma	0.464079	0.429061	0.396176	-0.279575	1.08117	1.15765	0.409954	-0.734115	0.300471	1.47091	0.934136	1.16631	-0.665774	0.371368	0.125848	0.944113	1.18079	-0.724716	-0.0787867	0.87366	0.749124	0	-1.89076	1.83931	0	-0.984271	0	0	0	0.919786	-0.583277	0	0.108431	0	0.140014	-0.236423	-1.08914	0.0808296	0	-0.438466
Esketamine	High	5515 Ketamine study 1	598725	J909862-22	13200113	Day 4	D4 - Predose - Gen	human	plasma	0.878019	-0.449767	0.466176	0.0643396	-0.892567	0.706452	1.37306	-1.40641	0.233115	-0.275141	-0.248708	0.0454608	0.273191	-0.218767	0.554615	0.662688	0	-0.987177	-0.198377	-0.479994	1.53186	1.75372	0.251881	1.69101	0	-0.823355	0	0	0	0.171912	1.14077	0	-0.295954	0	0.257679	0.831083	0.6753	-0.598748	0	0.208178
Esketamine	Low	5515 Ketamine study 1	599281	P812622-64	13200113	Day 1	D1 - Postdose - Gen	human	plasma	-0.00222418	0.742642	0.00906278	0.187284	0.218734	0.584874	1.79829	-1.2408	0.512101	0.898317	0.922895	0.244049	1.15306	0.0612357	-0.0801748	0.808939	0.763593	-0.750671	-0.52822	-0.170903	1.00797	0	0.466465	2.10835	-2.23234	-0.811871	0	0	0	0.640329	1.49634	0	-0.566708	0	0.199497	0.891291	1.35163	1.10807	1.94823	2.23217
Esketamine	High	5515 Ketamine study 1	599294	J909862-29	13200113	Day 4	D4 - Postdose - Gen	human	plasma	0.21832	0.0730767	-1.82024	-0.475789	0.549815	0.193588	1.01513	-1.94055	-0.456198	0.356483	0.203479	-0.196868	0.760048	-0.696999	0.208118	0.906609	-0.0226499	-0.914117	-0.230604	1.01732	-0.0114787	1.6658	-1.89076	1.83931	0	-0.576654	0	0	0	1.64074	-0.571642	0	0.0473304	0	0.192838	-1.92789	-0.596985	0.370115	1.72009	-0.248285
Esketamine	High	5515 Ketamine study 1	598739	P812642-57	13200115	Day 1	D1 - Predose - Gen	human	plasma	0.736022	-0.124183	0.543372	-0.88434	-0.056776	-0.818443	-0.605762	-0.316523	-2.08516	1.02092	0.17605	0.671019	0.3616	0.654667	-0.312183	0.915453	0.562982	0.244858	0.603281	0.594879	0.839371	0	0.391493	0.934716	0	0.398535	0	0	0	1.64074	0.777037	0	0.354943	0	0.750215	0.659334	0.0901876	-0.69232	0	-0.0678801
Esketamine	High	5515 Ketamine study 1	598742	J909842-22	13200115	Day 4	D4 - Predose - Gen	human	plasma	-0.83239	-0.364867	-1.58255	0.616614	0.0779448	-1.78605	0.718598	-0.619887	-0.773848	0.122261	-0.497613	0.118565	-0.694795	-0.151173	-0.873964	-0.945036	-0.781474	-1.02338	0.847852	-1.24362	-0.730684	0	0.713504	-0.249257	0	0.0320563	0	0	0	0.78297	-0.39007	0	-2.44838	0	1.13451	-0.605482	-0.0483696	-0.0758599	0	-0.385853
Esketamine	High	5515 Ketamine study 1	599302	P812642-64	13200115	Day 1	D1 - Postdose - Gen	human	plasma	0.076683	0.508611	-0.653548	-0.355831	-0.565726	-1.71346	-0.130706	0.0594954	-0.750013	0.584057	-0.432559	0.152753	-0.692171	0.286897	-0.136841	0.00877055	-0.376284	-0.722994	0.669016	-0.217228	-0.970017	0	0.862329	0.0933108	0	0.164404	0	-0.210217	0	0.640329	-1.28286	0	-2.44838	0	0.579967	-0.462239	-0.0238898	-0.716722	0	-0.64571
Esketamine	High	5515 Ketamine study 1	599316	J909842-29	13200115	Day 4	D4 - Postdose - Gen	human	plasma	-0.517679	0.7763	1.1082	-0.355831	-0.231851	0.214327	0.0526287	-0.536041	0.275813	1.9823	1.48367	1.27055	1.69178	0.990499	1.56578	0.497921	0.289508	0.461135	0.644162	0.861774	0.817475	0	0.561884	0.283184	0	0.395011	0	0	0	0.78297	1.0871	0	-2.44838	0	1.10329	-0.0951774	0.548025	1.28941	2.22437	-0.355028
Esketamine	Placebo	5515 Ketamine study 1	598756	S297813-64	13200116	Day 1	D1 - Predose - Gen	human	plasma	-0.759475	0.789682	1.62133	0.187284	0.911321	1.58975	0.715169	0.49718	1.74005	0.517645	1.58075	2.33716	0.3312	0.709559	0.970285	-0.477597	1.14083	0.00204771	1.02059	1.9949	0.471373	2.49904	-1.89076	0.8154	0	-0.128151	0	0	0	0.640329	-0.15671	0	0.551067	0	-0.322718	0.0286132	-0.333572	0.753776	1.94009	0.547942
Esketamine	High	5515 Ketamine study 1	596110	P812682-22	13200116	Day 4	D4 - Predose - Gen	human	plasma	-1.35289	-0.0198122	1.06248	0.640693	0.218744	-0.191289	-0.168112	-0.0332951	-0.0470102	-1.9007	-1.53762	0.554114	-0.825169	-0.401793	-0.395892	-1.99767	0.0927824	-0.474302	-0.207099	1.31935	-1.51742	1.91189	-1.89076	0.00373178	0	-0.846133	0	0	0	0.171912	-1.10364	0	-0.0850944	0	-0.69866	-0.660162	-0.18075	-0.598748	0	0.181086
Esketamine	Placebo	5515 Ketamine study 1	599320	S297813-57	13200116	Day 1	D1 - Postdose - Gen	human	plasma	-2.67821	-0.11986	0.677193	-1.04077	0.741673	-0.436902	-0.191583	-0.492266	-1.1482	-0.276471	-0.0765852	-0.299949	-0.790171	-0.696492	-0.319077	-1.32674	0.864111	0.698182	0.231621	-0.101897	0.0977647	0	-1.89076	-0.338201	0	-1.93395	0	0	0	-0.792267	0.839274	0	0.294777	0	-0.526221	-0.116647	0.0901876	-0.469142	0	-0.119944
Esketamine	High	5515 Ketamine study 1	596680	P812682-29	13200116	Day 4	D4 - Postdose - Gen	human	plasma	-2.03319	0.449819	1.25924	0.0957707	0.219541	1.03426	-0.688266	0.443121	0.121946	0	0.58996	1.345	-0.852582	0.489216	0.13968	-1.14006	0.809199	-0.249246	0.551636	0.978035	-0.364638	0	-1.89076	0.275372	0	-1.08774	0	0	0	0.171912	0.870431	0	0.176572	0	-0.45126	-1.92789	0	-0.0915368	0	-0.538929
Esketamine	Low	5515 Ketamine study 1	596123	S297802-64	13200117	Day 1	D1 - Predose - Gen	human	plasma	2.05069	-1.37613	0.653758	-0.0664154	-0.843958	0.317161	1.18413	-1.0958	-0.785676	0.164689	-0.279213	1.2559	-0.320754	0.405581	0.522231	0.256332	-0.745052	-0.322823	0.634517	1.58444	0.278929	0	0.496708	0.967748	0	0.290935	0	-3.11303	0	2.23373	-4.35449	0	-0.40661	0	0.378664	0.40793	0.353601	2.29187	2.69441	-0.542425
Esketamine	Low	5515 Ketamine study 1	590413	S297852-29	13200117	Day 4	D4 - Predose - Gen	human	plasma	0.347473	-1.58524	-0.526817	0.711284	-0.859516	0.231657	-0.377959	-1.83458	-1.17682	1.20361	0.332798	0.336374	-1.25862	-0.549272	0.226402	0.576474	-0.166712	1.54625	0.0995672	0.506673	-0.462411	1.32143	0.176178	1.53171	0	-0.275953	0	-4.57658	0	1.64074	-4.35449	0	0.352818	0	0.411748	-0.814191	-1.24196	0.0719679	1.4125	-0.484156
Esketamine	Low	5515 Ketamine study 1	596693	S297802-57	13200117	Day 1	D1 - Postdose - Gen	human	plasma	1.12428	-0.930721	-1.05863	-0.395046	-1.80829	-0.976672	1.64025	-2.363	-0.987643	-0.298873	-1.04424	0.934863	-0.948196	-0.108629	1.03654	-0.221581	-1.53201	0.0243313	-0.928516	1.10844	-0.821506	1.4057	-1.89076	0.852288	0	-0.587493	0	0	0	0.78297	-1.41207	0	0.283393	0	0.411631	-1.92789	-1.64393	0.0765857	1.29763	-0.12171
Esketamine	Low	5515 Ketamine study 1	599351	S297852-22	13200117	Day 4	D4 - Postdose - Gen	human	plasma	-0.060897	-2.01784	-2.59167	0.930501	-0.595647	-0.358599	1.90046	-1.57215	-1.83112	-0.120394	-1.39068	-0.306159	-0.0755129	-1.14654	-0.218968	-0.481595	-1.78456	0.528169	-1.32509	-0.174911	-0.701568	1.35524	-1.89076	0.767807	0	-0.678678	0	0	0	1.74715	-0.269629	0	-0.0353794	0	0.19922	-1.92789	-0.40197	-0.189465	1.29763	-0.355441
Esketamine	Placebo	5515 Ketamine study 1	590427	L337243-64	13200118	Day 1	D1 - Predose - Gen	human	plasma	-0.783105	-0.850879	-2.58103	-0.517381	-1.73527	-0.261915	-0.137802	-0.876394	-0.491494	-0.0302908	0.0434293	-1.32487	-2.28603	-0.556146	-0.861953	-1.08883	-0.583	0.226112	-0.11396	-0.085443	-1.53055	0	-1.89076	0.344479	0	1.13071	0	0	0	-0.181208	-0.226459	0	0.176572	0	0.32395	0.905161	-0.333572	-1.44167	0	0.00190233
Esketamine	High	5515 Ketamine study 1	590431	S297842-29	13200118	Day 4	D4 - Predose - Gen	human	plasma	-0.701987	0.430302	-2.30899	0.801791	-0.793023	0.437742	0.184077	-0.820375	-0.215679	-0.783043	-0.695269	-2.19711	-0.933325	-1.56667	-1.49553	-2.06948	-0.85652	0.244984	-0.783049	-0.401886	-1.67e-05	0	-1.89076	-1.07715	0	0.825057	0	0	0	-1.0235	0.592125	-2.97309	-0.315546	0	0.590462	-0.349895	-0.0992208	-0.0758599	0	-0.277955
Esketamine	Placebo	5515 Ketamine study 1	599364	L337243-57	13200118	Day 1	D1 - Postdose - Gen	human	plasma	-1.57197	-0.590262	-2.31689	-1.26975	-1.01727	0	0.047348	-1.01532	0.667215	-0.672544	-0.656383	-1.88705	-0.480398	-1.33403	-0.376396	-0.716522	0.043724	0.596176	-0.704976	0.201992	-0.831285	0	-0.133152	-0.256893	0	1.05893	0	0	0	-0.181208	-0.69153	0	-0.566708	0	0.145889	0.31956	-0.438024	-1.401	0	-0.506261
Esketamine	High	5515 Ketamine study 1	599378	S297842-22	13200118	Day 4	D4 - Postdose - Gen	human	plasma	-0.58798	0.412847	-1.51777	-0.100444	-0.0497586	0.67218	-0.935211	-1.36308	0.425177	-0.709007	0.330794	-0.193583	-1.01404	-0.907607	-1.43683	-1.48586	-0.33191	-0.263539	0.413095	0.195643	-0.047477	0	0.939267	-0.631163	0	1.43265	0	0	0	-0.792267	-1.92624	0	0.149719	0	0.464693	0.581529	-0.554792	-0.598748	0	-0.446181
Esketamine	High	5515 Ketamine study 1	590444	I699092-57	13200301	Day 1	D1 - Predose - Gen	human	plasma	0.66065	-0.828542	-0.120296	-0.0664154	0.0670218	0.814702	-1.67057	0.280134	1.31303	-0.520198	-0.585143	-0.516672	0	-0.268873	-0.497655	-0.0714256	1.02495	0.854345	-0.415361	-0.077396	-0.682051	0	-0.257383	-1.08069	-2.76018	0.537675	0	2.64129	0	-0.792267	0.629666	0	-0.259689	0	-0.328463	-0.872121	0	0.129913	0	-0.0161042
Esketamine	High	5515 Ketamine study 1	590458	I699262-22	13200301	Day 4	D4 - Predose - Gen	human	plasma	0.936342	0.94788	-1.20619	0.592251	0.552421	0.403871	-1.72887	1.69994	0.839064	-1.88386	-1.7641	-0.829338	-0.54304	-1.15871	-1.58399	0.269436	1.46283	1.92833	-1.1058	-1.21549	-0.662727	0	0.718363	-0.544578	0	0.140118	0	0	0	-1.0235	0.282219	0	-0.0850944	0	-0.728638	0.699545	-0.239083	-0.189465	0	0.463583
Esketamine	High	5515 Ketamine study 1	599381	I699092-64	13200301	Day 1	D1 - Postdose - Gen	human	plasma	0.408087	-0.312172	-0.42605	0.465911	-0.0992303	0.149667	-1.27462	1.91835	2.04408	-1.0651	-0.847809	-0.582635	0.324265	-0.892816	-0.437996	0.213399	1.1629	1.12085	-1.01443	-0.708953	-0.26275	0	-0.531737	0.602845	0	-0.240794	0	0	0	-0.372777	-0.602274	0	0.220399	0	0.93713	-0.122048	-0.0483696	0.994445	0	0.171987
Esketamine	High	5515 Ketamine study 1	599395	I699262-29	13200301	Day 4	D4 - Postdose - Gen	human	plasma	1.48046	0.309203	0.446334	0.187284	0.298662	1.335	-1.96489	0.904824	2.45181	-0.12756	0.20199	0.121419	0.392148	-0.89867	0.866916	0.462186	1.72143	1.73852	1.1376	0.0724594	0.552978	0	1.17423	0.368226	0	0.759543	0	0	0	-0.372777	1.02689	-2.44194	-0.0447917	0	0.445739	0.653746	-0.209488	-0.0915368	0	0.657403
Esketamine	Low	5515 Ketamine study 1	590461	S492053-57	13200302	Day 1	D1 - Predose - Gen	human	plasma	1.34185	-0.945668	-0.6326	1.63927	0.08523	-0.21872	0.411366	0.0159639	0.689804	1.38018	0.904098	0.453925	0.149864	2.16092	0.482514	0.973799	0.0860063	0.411241	1.08701	0.539187	1.20771	0	0.412631	0.967748	0	1.68416	0	0	0	0.78297	-0.385959	-3.37242	-0.0850944	0	-0.286528	-0.539927	-0.18075	0.599099	0	0.277277
Esketamine	High	5515 Ketamine study 1	590475	S492092-22	13200302	Day 4	D4 - Predose - Gen	human	plasma	0.912681	-0.562161	-0.602784	0.711284	0.186751	-0.813467	-0.147502	0.13214	-1.10427	0.690745	0.584666	0.105738	0.554148	0.485401	-0.183617	0.525797	-1.57578	-0.125064	0.0619732	-0.352609	0.191186	0	0.967515	2.34743	2.56166	1.42415	13.5988	7.95962	9.50414	1.17772	2.20451	2.30862	1.02252	14.2478	1.17835	1.17973	1.04371	1.18464	2.36049	-0.413978
Esketamine	Low	5515 Ketamine study 1	599403	S492053-64	13200302	Day 1	D1 - Postdose - Gen	human	plasma	1.2767	0.158552	-0.742651	-0.0664154	0.0572347	-1.13657	0.123043	0.815885	-0.807665	0.29012	0.310852	0.851101	-0.108271	1.00214	0.144631	0.290243	-0.802859	-0.247293	0.250019	0.466477	1.14173	0	0.360296	0.967748	0	0.720763	0	0	0	0.919786	-0.0100619	0	-2.44838	0	0.16692	0.50913	0.152822	0.412969	0	-0.18269
Esketamine	High	5515 Ketamine study 1	599417	S492092-29	13200302	Day 4	D4 - Postdose - Gen	human	plasma	1.09839	-0.599044	-1.3872	0.0643396	-1.02273	-0.410688	0.927668	-1.42101	-0.787166	0.532764	0.441607	-0.0755952	-0.695	0.273404	1.09791	0.773971	-0.365913	-1.14846	0.00911301	0.430757	0.575542	0	-0.0404656	1.35965	0	0.897227	0	0	0	0.335434	-1.00041	0	0.413072	0	-0.0154242	-0.802309	-0.18075	0.601591	0	0.0783049
Esketamine	Placebo	5515 Ketamine study 1	590489	M593642-57	13200701	Day 1	D1 - Predose - Gen	human	plasma	-1.28123	-1.18942	-0.411653	-0.100444	-0.300442	0.811818	0.427427	0.0518825	-0.513868	-0.585369	-0.75825	0.240821	0.0388152	1.1039	-0.74989	0.983721	0.653576	-0.0581426	0.609476	1.07605	-0.273688	2.19909	0.383331	-1.54123	0	-0.533933	0	0	0	0.78297	-0.0473515	0	-0.566708	0	0.0806126	-0.165835	1.04396	0.204235	0	0.339424
Esketamine	High	5515 Ketamine study 1	590492	M593673-22	13200701	Day 4	D4 - Predose - Gen	human	plasma	-0.120434	-0.962689	1.11247	1.77354	0.702387	1.48746	0	0.206018	1.05809	0.516531	0.125593	0.883665	1.21046	1.27446	0.863987	0.750216	0.652631	0.676235	1.78104	1.62839	1.34541	2.15304	0.392814	0.0175233	0	0.501136	0	0	0	1.95033	0.561959	0	-0.528531	0	0.703275	-0.355435	1.43605	0.877516	0	0.769351
Esketamine	Placebo	5515 Ketamine study 1	599421	M593642-64	13200701	Day 1	D1 - Postdose - Gen	human	plasma	-0.868711	-0.37353	0.511155	1.1509	0.23937	0.72172	-0.543695	-0.108773	-0.664553	-0.428013	-0.805743	-0.857378	-0.482098	0.00218344	-0.234331	-0.285632	0.732748	-0.897228	0.00551576	0.2461	-0.194963	2.33628	-1.89076	0.967748	0	-0.285987	0	0	0	1.29961	0.411331	0	0.120715	0	-0.0394968	-0.271887	0.548025	-0.0915368	1.4125	-0.405387
Esketamine	High	5515 Ketamine study 1	599434	M593673-29	13200701	Day 4	D4 - Postdose - Gen	human	plasma	-1.42599	-0.550781	1.59867	0.592251	-0.827641	1.72225	0.516957	0.623408	0.0834308	1.50942	1.11945	0.824184	-0.110913	0.377011	0.764565	0.61615	0.572553	0.81633	0.659862	0.292011	-0.0903687	2.00966	-1.89076	0.416238	0	-1.0494	0	0	0	0.640329	0.490892	0	-0.493995	0	-1.10197	-0.405598	0.0233277	-0.957839	0	-0.0558352
Esketamine	High	5515 Ketamine study 1	590501	M593632-57	13200702	Day 1	D1 - Predose - Gen	human	plasma	-0.49455	-0.800826	0.134548	0.491807	-0.0739355	-1.12264	-1.11666	1.02088	-0.695793	-0.426322	-0.0405096	0.430242	0.719766	0.811831	0.179238	-0.649646	0.105658	-0.136025	0.0253105	-0.40083	-0.75766	0	-0.173199	0.303499	0	-0.586295	0	0	0	-0.792267	0.341422	0	0.420994	0	1.02564	0.351446	-1.16261	2.13349	2.48194	0.577333
Esketamine	High	5515 Ketamine study 1	590514	M593682-22	13200702	Day 4	D4 - Predose - Gen	human	plasma	1.05704	0.754654	1.43404	0.542641	0.811371	0.870071	-2.1068	1.49065	0.877273	1.49348	0.699204	1.6129	3.51988	1.84396	1.19655	-0.0635017	1.73957	0.75956	1.40384	1.19969	1.23567	0	0.541809	0.852559	0	-0.128848	0	0	0	0.640329	2.94251	-3.12071	0.238297	0	2.10742	-0.85273	-0.514322	0.264002	0	0.21303
Esketamine	High	5515 Ketamine study 1	599448	M593632-64	13200702	Day 1	D1 - Postdose - Gen	human	plasma	-0.732664	-1.7314	-0.200499	0.779534	-0.571253	0.0970646	-0.811475	0.26482	-0.212356	-1.365	-0.368722	0.682452	1.04042	1.28572	-0.488382	-1.43997	0.171396	-1.73344	0.234328	-0.486786	-0.0421288	0	0.774874	-0.29994	0	0.180563	0	0	0	-0.181208	0.172116	-2.7751	-2.44838	0	1.02055	0.827882	0.319991	2.59465	2.72864	0.0852301
Esketamine	High	5515 Ketamine study 1	599451	M593682-29	13200702	Day 4	D4 - Postdose - Gen	human	plasma	0	0.139824	0.513147	0.303297	0.335537	0.411876	-1.07534	0.199209	0.401775	-0.569096	-0.535159	0.262034	-0.291586	0.497223	-0.0715724	0.0550928	0.517567	-0.656282	-0.157141	0.790467	-1.06571	0	0.294537	-1.09331	0	-0.728176	0	0	0	0	1.75185	0	-2.44838	0	-0.225893	-0.338326	-0.301065	-0.448659	0	0.432903
Esketamine	Low	5515 Ketamine study 1	590528	S200632-57	13200704	Day 1	D1 - Predose - Gen	human	plasma	-0.398019	0.477679	0.0773765	0	-1.08102	-0.464788	1.78449	0.133499	0.457348	0.637048	0.461195	0.664422	0.848931	1.09208	-0.314934	0.355084	1.00287	-0.611776	1.42967	0.965322	1.08156	0	0.886336	1.35965	0	0.0620624	0	0	0	0.171912	-0.250053	0	-0.0959117	0	-0.70186	0.698962	0.0683982	0.514578	1.47964	0.46445
Esketamine	Low	5515 Ketamine study 1	590531	S200652-22	13200704	Day 4	D4 - Predose - Gen	human	plasma	0.407193	-0.293186	1.48543	-1.26975	-0.836783	0.225647	0.820842	-0.34792	1.20989	0.114203	-0.504504	0.525122	0.737919	0.554516	-0.0784946	0.273009	1.50085	-0.41179	0.870531	0.472264	0.872499	0	0.530497	0.352488	0	-0.0900319	0	0	0	-0.372777	0.262038	-3.37242	0.2756	0	1.16876	1.19282	-0.475439	0.174991	0	-0.861106
Esketamine	Low	5515 Ketamine study 1	599465	S200632-64	13200704	Day 1	D1 - Postdose - Gen	human	plasma	1.37863	0.333602	1.26271	0.688022	-1.91938	0.127639	1.4283	-0.625496	-0.0983377	1.05171	1.21533	0.461469	0.397138	0.719113	1.29016	0.976977	0.339547	-0.398595	0.695931	1.74973	1.17959	0	-0.0227494	1.17262	0	0.883884	0	0	0	-0.575963	-0.497469	0	0.171358	0	1.15639	0.35748	0.448089	0.278224	1.49545	0.856432
Esketamine	Low	5515 Ketamine study 1	599479	S200652-29	13200704	Day 4	D4 - Postdose - Gen	human	plasma	-0.307628	0.162005	-0.521222	-0.935175	0	0.10464	1.1485	-0.536629	0.427431	0.347575	0.525653	0.258159	0.791618	0.0551441	-0.630502	0.513246	-0.368591	-0.315402	0.795595	0.170304	0.558699	0	-0.372327	0.779106	0	0.0125869	0	0	0	-0.792267	-0.104603	0	0.0164733	0	-0.0773265	0.111797	-0.735542	-0.369592	0	-0.60434
Esketamine	Placebo	5515 Ketamine study 1	590545	S516162-57	14800401	Day 1	D1 - Predose - Gen	human	plasma	-0.244152	-2.70255	-0.914716	0.157229	-1.0918	-1.40945	-0.781696	1.0939	-0.779434	-1.3752	-1.16768	-1.63423	-0.531891	0.276417	0.173486	-0.987699	-0.386149	-2.40926	-0.562515	-1.98162	-0.780148	0	0.487744	-1.23694	0	-0.657935	0	0	0	-0.792267	0.298687	0	0.229459	0	0.816203	0	-0.0734692	-0.0915368	1.47964	-0.285659
Esketamine	High	5515 Ketamine study 1	590559	S516202-29	14800401	Day 4	D4 - Predose - Gen	human	plasma	1.36435	-2.80215	-1.55867	1.03443	-2.29626	-0.826771	0.615357	1.03628	-0.665825	-1.15272	-0.450826	0.62105	-1.37085	1.89268	-0.347118	-0.399848	-1.20696	-0.477518	-0.382227	-1.0209	-0.862986	0	0.827486	-0.645535	0	-0.314461	0	0	0	-0.181208	-0.611524	0	0.196708	0	0.554466	-0.34925	0.733292	1.70376	2.81421	0.959976
Esketamine	Placebo	5515 Ketamine study 1	599482	S516162-64	14800401	Day 1	D1 - Postdose - Gen	human	plasma	-0.724771	-1.81226	-0.95543	-0.31735	-1.56372	-1.01246	-1.73022	1.14414	0.0263003	-2.16819	-1.4412	-0.656412	-2.03634	0.532934	-0.4238	-0.822116	0.145524	-1.34673	0.0970216	-1.78697	-1.18762	0	0.515649	0.234371	0	-0.795089	0	0	0	-1.54014	-1.35209	-3.56628	0.340588	0	1.25143	-1.08577	-0.26959	0.329387	0	-0.388364
Esketamine	High	5515 Ketamine study 1	597240	S516202-30	14800401	Day 4	D4 - Postdose - Gen	human	plasma	1.09123	-2.40985	-0.0632379	1.78477	-0.227539	-0.263949	0.324368	1.82883	0.407769	0.504317	0.417763	-0.487567	-0.7259	0.334356	0.688234	0.580291	0.594896	-0.912332	-0.669284	-0.819063	0.481395	0	0.719983	0.330358	0	-0.221952	0	0	6.54996	0	-0.556715	0	-2.44838	0	0.419643	0.52387	1.48011	2.1906	3.23631	1.86116
Esketamine	High	5515 Ketamine study 1	599518	K654063-29	14900101	Day 4	D4 - Postdose - Gen	human	plasma	-1.86634	-2.5499	-0.122188	2.24601	0.146231	0.707198	0.515941	0.901836	0.21589	-1.09586	-1.30786	-0.0750621	-0.18559	2.07889	-0.711871	-1.62029	1.72398	0.727511	-0.281857	-1.01742	-2.35133	2.22769	-1.89076	-2.49179	-2.55951	-0.633872	0	0	0	-0.372777	-0.039538	0	-0.242832	0	-0.440666	-0.199637	2.45044	2.70622	3.57774	1.39461
Esketamine	Low	5515 Ketamine study 1	599504	K654022-58	14900101	Day 1	D1 - Postdose - Gen	human	plasma	0.62474	-1.13926	1.57183	-0.279575	0.919465	0.474327	-0.0831378	1.32643	0.06422	-0.527927	-0.523833	0.0836314	0.485291	1.51783	0.233014	0.314971	0.831787	-0.0156994	0.675605	0.680242	-0.945015	2.42106	-1.89076	-0.960039	0	-0.270333	0	0	0	1.53084	0.692909	0	-0.40661	0	0.916582	0.0628818	1.84891	1.49939	2.91953	0.297976
Esketamine	High	5515 Ketamine study 1	590562	S014953-57	14900102	Day 1	D1 - Predose - Gen	human	plasma	0.728156	-3.16894	0.314142	0.640693	-0.243148	0.408581	-1.08949	1.07793	-0.468403	-0.783819	-0.147833	-0.223934	-0.419961	1.8545	-0.519671	-0.864833	0.110471	-0.312386	-0.174923	-0.209622	0.926563	0	-1.89076	-0.758343	0	0.826947	0	0	0	0.171912	1.49634	0	-2.44838	0	0.571668	0.36093	-0.26959	0.721981	0	0.0224286
Esketamine	High	5515 Ketamine study 1	590576	S015042-22	14900102	Day 4	D4 - Predose - Gen	human	plasma	1.37484	0.683658	-0.191401	0.0957707	1.09187	-0.5918	-1.03703	1.60262	-0.00286392	0.276563	0.632583	-0.106317	1.62177	0.308177	0.293668	-1.04863	0.325313	0.13517	1.61506	0.488431	0.60888	0	0.472722	0.144176	0	1.2788	0	0	0	1.74715	1.49634	0	-0.118566	0	0.372762	-0.138089	-0.367181	1.28091	0	-0.0124111
Esketamine	High	5515 Ketamine study 1	596878	S014953-64	14900102	Day 1	D1 - Postdose - Gen	human	plasma	0.509667	-1.20811	-0.497289	0.0957707	0.536719	-0.173627	-1.1566	1.789	-1.58284	-0.974994	0.293126	-0.976348	-0.56019	0.549084	-0.0610412	-0.138847	0.805879	0.487206	-1.08138	-0.750882	0.0799572	0	0.689242	-0.575448	0	0.313705	0	0	0	0	-0.604372	0	0.211108	0	0.620972	0.494149	0.0901876	0.550143	0	-0.494611
Esketamine	High	5515 Ketamine study 1	596881	S015042-29	14900102	Day 4	D4 - Postdose - Gen	human	plasma	-0.467147	-0.497785	-0.249285	0.386209	0.561499	-1.42237	-0.680811	0.545605	-0.242531	-0.233073	0.407242	0.320046	-0.0456626	0.341729	-0.383261	-1.00966	0.110308	-0.746291	-0.105322	-0.897822	-0.193984	0	0.0105433	-0.0738531	0	-0.036209	0	0	0	-0.181208	0.619372	0	-0.196512	0	0.202538	-1.25407	-0.596985	0.285041	0	-0.0880025
Esketamine	High	5515 Ketamine study 1	593247	J060153-57	14900203	Day 1	D1 - Predose - Gen	human	plasma	-0.256746	1.73311	-0.0639586	2.21165	-0.425101	-0.251985	1.03797	-0.158055	0.211139	0.12892	-0.02943	0.442383	0.637772	1.34885	0.294607	-0.962778	0.194594	-0.79088	0.486248	0.0459473	0.62536	0	0.290284	0.262505	0	0.673422	0	0	0	0.171912	-0.0524362	0	-2.44838	0	-3.43334	0.85989	0.302749	0.0856837	0	0.819816
Esketamine	High	5515 Ketamine study 1	593251	J060283-29	14900203	Day 4	D4 - Predose - Gen	human	plasma	1.06867	-0.0175897	0.152876	1.50374	-1.02746	-0.00540026	1.63543	-0.294729	0.0399024	-0.735755	-0.81806	-1.13247	-0.639613	-0.41392	0.359723	-0.226694	-1.12984	-0.744773	0.634001	-0.130113	0.271983	0	-0.194308	0.179579	-1.65716	0.793429	0	0	0	0.640329	0.495032	-3.37242	-2.44838	0	1.10079	0.269296	0.548025	0.469652	1.62342	1.73713
Esketamine	High	5515 Ketamine study 1	596701	J060153-64	14900203	Day 1	D1 - Postdose - Gen	human	plasma	-0.0702268	1.56092	0.383741	2.82256	1.07444	-0.0694347	0.867165	-0.361447	0.0200356	-0.0522581	-0.0862823	0.336856	-0.86674	1.20202	0.519143	-0.759407	-0.160553	-1.30795	0.843289	0.372704	-0.799844	0	0.8685	0.148855	0	1.23831	0	0	0	0.640329	-0.625878	0	0.138394	0	-3.48356	1.58287	0.663283	0.120788	0	1.03335
Esketamine	High	5515 Ketamine study 1	596715	J060283-22	14900203	Day 4	D4 - Postdose - Gen	human	plasma	1.14843	0.271341	0.447551	2.48651	0.553362	0.23575	1.27974	-0.14114	0.409307	0.315166	0.259064	1.24636	0.39917	1.38712	0.82566	-0.277613	0.338209	-0.34457	1.16861	-0.471351	0.396545	0	0.930317	0.840468	-0.95549	1.36839	-2.21569	0	0	0	0.868432	-2.90425	-0.0850944	0	0.501451	0.109529	0.888858	2.00521	2.79783	3.07019
Esketamine	High	5515 Ketamine study 1	593452	K654032-57	14900303	Day 1	D1 - Predose - Gen	human	plasma	1.25082	0.353888	0.314602	1.85931	-1.28506	0.137336	0.31915	-0.342945	-0.111462	0.107211	-0.130031	0.824735	0.653337	0.000368286	1.22233	0.137076	0.305234	-0.397009	0.905115	0.430665	0.185759	2.18346	-1.89076	-0.282177	0	-0.604045	0	0	0	0	-0.0319599	0	0.315143	0	-5.17156	-1.92789	0.319991	-0.258766	0	1.10369
Esketamine	High	5515 Ketamine study 1	593466	K654072-29	14900303	Day 4	D4 - Predose - Gen	human	plasma	-0.232459	-0.714512	1.25545	-0.100444	-2.43651	-0.744666	-1.30796	-0.613212	1.42507	0.236721	-0.24568	0.719491	-1.08266	-0.14591	-0.329135	-1.08189	-1.22054	0.417767	0.390667	-0.436253	-0.0869094	5.5834	-1.89076	1.17262	0	-0.923812	1.7934	0	0	-0.181208	0.0749456	0	-0.493995	0	-1.82105	-1.92789	-1.02074	-0.511028	0	-0.830804
Esketamine	High	5515 Ketamine study 1	596729	K654032-64	14900303	Day 1	D1 - Postdose - Gen	human	plasma	0.272316	-0.80933	-1.04311	-1.26975	-2.79743	-1.24257	-0.218075	-0.857951	-0.123532	-1.09793	-1.68706	0.194456	-0.788851	-0.769613	-0.268881	0.0892045	-1.16409	-0.195887	-0.706405	-1.05638	-0.478253	0	-1.89076	-0.808293	0	-1.7403	0	0	0	-0.792267	0.0205065	0	-0.226725	0	-1.16836	-1.92789	-0.554792	-0.258766	0	-2.13103
Esketamine	High	5515 Ketamine study 1	596732	K654072-22	14900303	Day 4	D4 - Postdose - Gen	human	plasma	-0.280139	-0.766647	0.540351	-0.135045	-0.901401	0.0319634	-0.559684	-1.3095	1.94264	0.675031	0.0946443	-0.343638	-0.26064	-1.51612	0.0135171	-1.57648	0.971408	0.570965	0.20938	-1.06707	0.829383	5.06253	-1.89076	0.625049	-1.97111	-0.608227	0	0	0	-0.372777	-0.0881011	0	-0.528531	0	-1.32021	0.448461	-0.956762	-0.123426	0	-1.57903
Esketamine	Placebo	5515 Ketamine study 1	593470	T610153-57	14900304	Day 1	D1 - Predose - Gen	human	plasma	-0.255874	-0.0837375	-1.01287	-1.39456	0.333202	0.374181	-1.31958	0.447682	-1.49327	-1.15198	-1.00275	-1.14383	-0.520218	-1.0786	-1.44897	0.47467	-0.700636	0.539946	-0.730522	-0.616274	-0.773754	0	0.723915	-0.449574	0	1.89628	0	0	0	0.335434	-1.01259	0	0.305814	0	1.13962	0.735747	1.15042	0.727027	0	-1.58463
Esketamine	High	5515 Ketamine study 1	593483	T610203-22	14900304	Day 4	D4 - Predose - Gen	human	plasma	-0.687219	-1.32738	-0.4572	0.331307	0.213697	-0.547402	0.221364	0.478284	0.0528473	-0.484066	-0.612918	-1.29922	-0.472544	-0.897298	-1.15875	1.06752	0.757442	0.802653	0.0241241	-0.167444	0.393918	0	-0.396185	0.18945	-2.55951	1.43176	0	0	0	0.640329	0.148567	0	0.149719	0	-0.655034	0.177154	-0.152822	0.839037	0	-1.01492
Esketamine	Placebo	5515 Ketamine study 1	596746	T610153-64	14900304	Day 1	D1 - Postdose - Gen	human	plasma	-0.258748	0.090388	-0.0623141	0.386209	-0.490723	1.09266	-0.300557	0.634555	0.73966	-0.393692	-0.618096	0.185792	0.0417717	-0.614609	-0.315886	0.445855	-0.110926	1.39671	-0.804088	-0.147388	-1.41277	0	0.932466	-0.442339	-1.65716	2.49543	0	0	0	0	-0.533645	-2.25397	0.403905	0	-0.0276954	-0.927563	0.432953	2.23722	2.02472	-1.41014
Esketamine	High	5515 Ketamine study 1	596750	T610203-29	14900304	Day 4	D4 - Postdose - Gen	human	plasma	-1.71447	-0.400399	-2.32524	0.216906	-0.393333	-0.70996	0.0736611	-0.0175984	-0.25485	-0.77879	-1.38317	-1.62066	-1.13996	-0.216808	-0.727411	-0.237198	1.89645	1.67252	-1.27866	-0.973849	0.372959	0	-0.445268	-0.351481	0	1.03791	0	0	0	-0.575963	-0.139627	0	-0.155447	0	-0.619326	-0.0397603	-0.596985	0	0	-0.948766
Esketamine	Low	5515 Ketamine study 1	593497	X339662-64	14900305	Day 1	D1 - Predose - Gen	human	plasma	0.506093	1.10436	0.42576	-0.24248	2.28292	1.53008	-0.912253	-0.848364	0.795128	0.544976	1.0664	0.705894	0.525409	0.0562022	1.01212	1.79037	1.15871	1.83514	1.22628	-0.293866	0.508655	0	0.618127	0.0181978	0	1.88466	0	0	0	1.05124	1.21645	-2.49272	0.1607	0	-0.333974	0.529892	-0.596985	-0.388945	0	-0.1493
Esketamine	Low	5515 Ketamine study 1	593505	X339673-22	14900305	Day 4	D4 - Predose - Gen	human	plasma	0.829692	1.5742	-0.437459	-1.45992	1.00745	1.43866	-0.521817	0.679544	-0.484342	0.273081	0.550133	-0.508628	0.75186	-0.164056	0.62372	1.81405	1.67879	2.08877	0.0620776	-0.0281104	0.433981	0	0.392576	-0.237677	0	1.62581	0	0	0	0.640329	0.463553	0	-0.196512	0	-1.10519	0.122381	0.733292	0.360232	1.69717	-0.0386895
Esketamine	Low	5515 Ketamine study 1	596763	X339662-57	14900305	Day 1	D1 - Postdose - Gen	human	plasma	0.680628	0.598517	0.0748449	0.303297	0.854061	1.85272	-0.247089	-0.537724	-0.175969	0.67072	1.26589	-0.572648	0.16749	-0.423839	0.177743	1.09061	1.41467	1.31272	-0.46751	-0.269542	0.817599	0	1.02749	-0.0629208	0	1.75641	0	0	0	0.491347	-0.107216	0	-0.242832	0	-1.53084	0.0854449	1.25752	0.420035	0	1.46568
Esketamine	Low	5515 Ketamine study 1	596777	X339673-29	14900305	Day 4	D4 - Postdose - Gen	human	plasma	1.00763	1.37377	0.317216	-0.935175	1.29829	1.74383	-1.581	0.70175	0.594617	1.08229	1.0048	1.37898	1.23938	-0.303633	0.50694	2.59172	0.945286	2.6482	1.6319	0.740126	0.857589	0	0.663757	-0.370723	-2.99753	1.84526	0	0	0	1.53084	-0.229992	0	0.0164733	0	-0.746253	0.384125	-0.0734692	-0.69232	0	-0.486273
Esketamine	Placebo	5515 Ketamine study 1	593519	T610172-57	14900306	Day 1	D1 - Predose - Gen	human	plasma	0.598	0.882744	1.34805	1.18087	-0.943744	0.43379	-0.111684	-0.0230434	0.416507	-0.0527496	0.190397	-0.472542	-0.248936	1.12425	-0.758883	0.189561	0.892116	0.942377	-0.821516	-0.218672	0.0356714	0	0.469278	-0.356055	0	0.234048	0	0	0	-0.181208	0.559064	0	-2.44838	0	-0.370874	0.985003	2.38053	0.194284	0	1.51388
Esketamine	Low	5515 Ketamine study 1	593522	T610212-22	14900306	Day 4	D4 - Predose - Gen	human	plasma	1.30424	0.335084	0.51622	0.640693	1.0142	0.519293	-0.838872	0.381259	0.154349	0.0731554	-0.516144	0.151443	-0.515256	0.780242	0.184694	0.41449	-0.234581	0.467567	-0.288681	0.0997787	-0.908594	0	0.183291	-0.238163	0	0.466307	0	0	0	0.919786	0.128531	-3.04514	-2.44838	0	-0.218335	0.887339	0.111508	-0.621563	0	-0.443732
Esketamine	Placebo	5515 Ketamine study 1	596781	T610172-64	14900306	Day 1	D1 - Postdose - Gen	human	plasma	0.0998356	0.10551	0.469761	1.49697	-0.122367	0.204793	0.725148	-0.136817	1.28869	0.142945	-0.438968	1.06694	-0.090103	2.28701	-0.0894249	0.405939	0.778342	0.165741	-0.379976	-0.0558602	-0.689413	0	0.053113	-0.426826	0	-0.325844	0	2.45713	0	0.171912	0.373861	0	0.224957	0	-0.728547	-0.126641	1.54328	0.0292316	0	1.77775
Esketamine	Low	5515 Ketamine study 1	596794	T610212-29	14900306	Day 4	D4 - Postdose - Gen	human	plasma	-0.0315097	0.109686	0.401854	-0.24248	-0.865591	-1.62334	-1.17369	-0.862908	-0.65993	-0.640621	-1.41304	-0.620831	0.0222062	0.192495	-1.31902	-0.464996	-1.05362	-1.84402	-0.968627	-0.608012	-1.42653	0	0.245099	-0.511807	0	-1.17967	0	0	0	-0.575963	0.127422	-3.20016	-2.44838	0	-0.324667	-0.464144	-0.596985	-1.401	0	-1.01981
Esketamine	High	5515 Ketamine study 1	593536	M049113-57	14900307	Day 1	D1 - Predose - Gen	human	plasma	-0.687768	-2.07609	0.411174	0.640693	-0.764392	-0.760157	-0.21162	-0.45641	-0.25918	-1.11433	0.691853	-0.516151	-1.65537	-0.136418	-0.458294	-1.54623	-0.994564	-0.857307	0.997303	0.0723797	0.712632	0	-0.0843983	-0.231528	-2.76018	-0.824418	0	0	0	-0.792267	-0.186511	0	0.387235	0	-0.866058	0.48628	0.506423	1.75968	2.26442	0.258427
Esketamine	High	5515 Ketamine study 1	593540	M049144-22	14900307	Day 4	D4 - Predose - Gen	human	plasma	-0.203631	-1.5839	0.864162	-0.647447	-1.19659	-0.436147	-0.764291	0.728783	-0.320155	-0.681562	0.168864	0.0713606	-0.536525	0.266115	-0.419401	-0.183534	0.815652	-1.39884	0.0222741	-0.52654	0.808022	0	0.914667	-0.151536	0	-1.17899	0	0	0	-1.27187	0.729377	0	-2.44838	0	-1.21797	-0.475873	0.285202	-0.987379	0	0.377643
Esketamine	High	5515 Ketamine study 1	596802	M049113-64	14900307	Day 1	D1 - Postdose - Gen	human	plasma	-1.2117	-0.540659	-0.912554	-0.647447	0.0363134	-0.661756	0.262731	0.438295	0.908006	-0.365193	0.912206	0.0488685	-2.07247	-0.761419	-0.0538714	-1.65315	0.330639	-2.2502	0.715215	0.698371	0.960457	0	-0.501085	0.196426	0	-0.935038	0	0	0	0.640329	-1.22537	0	-0.226725	0	0.328328	-3.47488	-0.301065	-0.69232	0	-0.270502
Esketamine	High	5515 Ketamine study 1	596816	M049144-29	14900307	Day 4	D4 - Postdose - Gen	human	plasma	-0.661658	-1.67775	0.548402	-0.279575	-0.359402	0.0624222	-1.8527	0.431407	0.0942141	-0.574533	-0.100697	0.876133	0.535384	0.0165664	-0.117686	-1.30552	0.862421	-0.0128001	-1.25607	0.997156	0.824766	0	-0.133933	0.147052	0	-0.660347	0	0	0	0	0.119683	0	0.00833028	0	-1.72062	-1.54508	0.230617	-0.532449	0	0.644069
Esketamine	High	5515 Ketamine study 1	593553	Y101952-22	14900501	Day 4	D4 - Predose - Gen	human	plasma	-0.388979	-1.2453	-0.531538	0.0643396	-1.26329	-0.44187	0.571312	-0.0113671	1.04297	0.905716	0	-0.119692	-0.5659	-0.955531	-1.14272	0.924629	0.122046	-0.765454	-0.21678	-0.51823	0.173104	0	0.369594	-0.853739	0	0.002185	0	0	0	0	-0.443198	0	-0.528531	0	-0.419334	-1.92789	-0.641054	-0.928909	0	-0.592968
Esketamine	Placebo	5515 Ketamine study 1	596820	Y101902-58	14900501	Day 1	D1 - Postdose - Gen	human	plasma	0.112378	0.119816	0.132782	2.05375	0.727523	-1.43853	2.92985	0.33635	-1.23531	0.759633	0.967752	-0.417059	1.27592	-0.377694	0.0851251	-1.76578	-0.915216	-0.245679	0.471324	0.404039	-0.282969	0	0.177967	-0.338107	-0.622313	0.497533	0	0	0	0.335434	0.266352	0	-0.277368	0	1.143	1.07625	1.39434	2.09374	2.70038	3.58664
Esketamine	Low	5515 Ketamine study 1	596847	Y101972-29	14900502	Day 4	D4 - Postdose - Gen	human	plasma	-0.0308766	-0.368934	0.22829	-0.135045	0.161696	0.780853	-0.203849	-0.1333	0.779936	-0.0468294	-0.577115	0.657501	-0.167069	0.0172169	-1.84662	0	-1.20445	-1.10725	-0.733604	-0.0827834	-1.101	0	-1.89076	-0.391949	0	-0.195028	0	0	0	0.78297	-0.975007	0	-0.0447917	0	-0.217391	0.634049	-0.367181	-0.511028	0	-0.31494
Esketamine	Low	5515 Ketamine study 1	593567	Y101912-57	14900502	Day 1	D1 - Predose - Gen	human	plasma	0.856508	-0.288592	0.598968	1.47153	0.91802	1.60762	1.30005	0.433297	0.156141	1.40882	0.920216	2.27487	1.25543	0.915876	1.9595	0.673908	-0.228451	1.00565	0.742672	0.732459	-0.120498	0	0.899853	0.771846	0	0.68483	0	0	0	0.78297	0.335152	0	0.215783	0	0.37997	1.58287	0.211733	1.63519	1.99514	0.645882
Esketamine	Low	5515 Ketamine study 1	593571	Y101972-22	14900502	Day 4	D4 - Predose - Gen	human	plasma	-0.162925	0.219276	-1.24976	-1.33121	-0.189417	-0.256995	-0.234074	0.499208	-0.864054	-0.00225107	-0.878832	0.387804	-0.112657	0	-0.989708	-0.0875104	-1.42657	0.843873	0.824371	-0.49967	-1.18047	2.33628	-1.89076	0.420921	0	0.00870194	0	0	0	-0.181208	-1.47808	0	0.114625	0	-0.919199	0.0795395	-0.596985	-0.448659	0	-0.393678
Esketamine	Low	5515 Ketamine study 1	596833	Y101912-64	14900502	Day 1	D1 - Postdose - Gen	human	plasma	-0.554997	-1.58436	-1.01634	-0.692695	1.19066	0.891972	-0.154243	-0.341023	-1.41083	0.0262633	0.622177	0.557838	-0.158306	0.694194	-0.235161	-0.107818	-1.26178	-1.48778	-0.256556	-0.135012	-0.222214	2.16408	-1.89076	-0.422367	0	-0.402024	0	0	0	0.78297	-0.186173	0	-0.493995	0	-1.04773	0.127918	-0.301065	-0.576298	0	-0.403039
Esketamine	High	5515 Ketamine study 1	593584	J060463-64	14900503	Day 1	D1 - Predose - Gen	human	plasma	1.36671	-0.534197	0.569375	3.04357	0.116532	-0.641121	3.05138	-0.372601	0.945912	1.22617	0.944761	1.74067	1.2816	1.99284	0.842273	0.984583	1.21491	0.96608	1.56957	1.28997	0.345553	0	0.812655	0.773644	1.25568	0.46958	0	0	8.46947	0.919786	0.656395	-2.65591	-2.44838	0	0.397626	0.287024	1.28194	3.87154	4.7075	5.11896
Esketamine	High	5515 Ketamine study 1	593598	J060494-29	14900503	Day 4	D4 - Predose - Gen	human	plasma	0.60766	-0.334278	0.690414	-0.279575	0.640248	0.448868	0.384663	-0.559315	-0.0654131	0.820236	0.217987	-0.0767948	0.254229	0.743768	-0.141476	0.151445	-0.243129	-0.056478	0.0618376	0.903057	0.255796	0	0.490085	0.210508	0	0.0422778	0	-2.94727	0	0.78297	0.765835	-1.13678	0.149719	0	-0.536534	0.560322	0.230617	-0.598748	0	-0.72918
Esketamine	High	5515 Ketamine study 1	596851	J060463-57	14900503	Day 1	D1 - Postdose - Gen	human	plasma	0.866208	0.583444	1.15593	0.542641	-1.17203	0.901156	1.00954	-0.91269	1.47552	3.36657	2.92955	1.36969	2.57789	1.26795	3.12963	0.854754	0.757058	0.725844	2.02482	1.36159	1.20295	0	-0.661558	0.73873	0	-0.112609	0	0	0	0	1.75185	0	-0.0353794	0	-0.308732	0.685286	0	-0.428471	0	0.163425
Esketamine	High	5515 Ketamine study 1	596864	J060494-22	14900503	Day 4	D4 - Postdose - Gen	human	plasma	1.80135	1.53444	2.38295	0.216906	-0.121089	2.08988	-0.27091	-0.898611	2.7727	3.96756	3.45927	2.38683	3.70456	1.50247	2.77703	2.17319	0.184909	0.348429	2.13076	1.93696	2.42169	0	0.537917	0.967748	0	-0.20032	0	0	0	-0.181208	2.77466	-3.56628	-2.44838	0	-0.261387	0.342051	-0.0483696	-1.24917	0	-0.319258
Ketamine	Ketamine	5515 Ketamine study 1	590778	L138694-60	20100306	Day 1	D1 - Predose - Indi	human	plasma	1.97911	-0.032715	1.97854	-0.517381	2.12088	1.27314	-0.568713	1.20607	0.126116	1.91562	0.614744	1.3705	0.994609	0.683671	2.05214	2.82043	0.723791	0.901351	2.26804	2.51922	1.07351	2.9663	-1.89076	0.454448	-1.97111	-0.228211	0	0	0	0.919786	2.40711	0	-0.0262055	0	-0.0276055	-0.169688	-0.209488	0.470504	1.52601	-0.620704
Ketamine	Ketamine	5515 Ketamine study 1	596934	L138694-67	20100306	Day 1	D1 - Postdose - Indi	human	plasma	0.673592	0.653803	0.802391	-1.04077	1.8059	0.737482	-1.14823	1.16219	0.263188	0.994196	-0.0065904	0.584222	0.108739	-0.204548	0	2.24271	1.79571	0.364275	0.593452	0.847768	-0.0619146	2.70135	-1.89076	0.563414	0	-0.0951269	0	0	0	0.640329	0.149258	0	0.114625	0	-0.420053	-0.68294	-0.554792	-0.69232	0	-0.713937
Ketamine	Ketamine	5515 Ketamine study 1	596948	L049392-59	20100504	Day 1	D1 - Postdose - Indi	human	plasma	0.877458	-1.52517	0.68156	0.801791	-0.631061	-0.796973	0.306826	-0.470657	-0.20742	0.124134	0.0896944	-1.51367	1.03686	1.56973	0.230845	0.179542	0.937077	-1.82586	1.25459	-0.425032	0.675515	0	-0.252349	-1.0894	0	-0.705562	0	0	0	0.78297	0.371279	0	-2.44838	0	0.0755152	-1.60187	-1.02074	-1.01755	0	0.591039
Ketamine	Placebo	5515 Ketamine study 1	590781	L049394-60	20100506	Day 1	D1 - Predose - Indi	human	plasma	1.74846	1.04676	0.300053	-0.395046	0.187697	-1.8156	-1.16972	1.44914	-0.750326	-0.514948	-1.41381	0.283412	-0.940657	-0.484765	0.269904	0.117618	0.538397	1.48051	-0.698355	-0.0864409	0.10755	0	-0.0435833	-0.708885	-2.09518	2.01435	0	0	0	-1.83176	-0.340223	0	-0.609387	0	0.320536	0.709934	-0.596985	-0.294744	0	-0.534566
Ketamine	Placebo	5515 Ketamine study 1	596951	L049394-67	20100506	Day 1	D1 - Postdose - Indi	human	plasma	0.802035	0.957044	-0.653197	-0.603172	0.754293	-0.180101	0.164833	0.318157	-0.72352	-0.763381	-0.8845	0.506795	-0.821725	-0.829032	-0.360626	-0.421836	-0.374402	1.37592	-0.968816	-0.633478	-0.582689	0	0.277763	0.213977	-2.09518	1.11188	0	0	0	-1.0235	0.132607	0	-0.118566	0	-0.54892	0.360497	-0.0483696	-0.766837	0	-0.565779
Ketamine	Ketamine	5515 Ketamine study 1	590795	V865987-60	20100601	Day 1	D1 - Predose - Indi	human	plasma	0.658958	-0.242182	0.883781	0.845595	1.26906	1.59149	1.79596	0.568094	0.097741	2.10214	0.0840339	0.943241	1.79102	0.76396	0.485196	0.0997294	0.114976	2.01812	-0.243238	1.21633	0.697406	1.90832	0.246714	0.170419	-1.75364	1.58499	0	0	0	0.919786	1.75185	0	0.434199	0	0.315216	0.130194	3.23725	0.996086	1.91509	2.4451
Ketamine	Ketamine	5515 Ketamine study 1	596965	V865987-67	20100601	Day 1	D1 - Postdose - Indi	human	plasma	-0.581135	0.859166	-0.301053	0.413121	-0.623073	1.4147	1.12167	0.157078	0.290062	1.32015	1.01433	1.86777	1.17708	-0.150983	0.17587	0.0851208	-0.169527	1.82497	0.468558	1.25115	0.738908	1.71573	-1.89076	0.665407	-1.56735	0.739185	0	0	0	0.491347	0.508652	0	-2.44838	0	0.559747	0.463918	2.83608	0.790319	1.68541	1.9605
Ketamine	Ketamine	5515 Ketamine study 1	590803	V865985-60	20100611	Day 1	D1 - Predose - Indi	human	plasma	-0.831596	-0.369479	1.90984	-0.206042	-1.47985	-0.127307	-0.967217	0.257013	-0.517854	-0.550687	0.389048	-0.877994	0.14527	-1.31154	-0.0443349	-0.9558	-0.343204	-0.209322	0.406157	0.433672	0.548336	0	0.0220998	-0.526648	0	-0.480567	0	0	0	-0.575963	0.645265	0	-0.064383	0	-0.578031	-1.38222	2.1894	0.641668	0	1.94537
Ketamine	Ketamine	5515 Ketamine study 1	596979	V865985-67	20100611	Day 1	D1 - Postdose - Indi	human	plasma	-0.949952	-2.33996	1.11149	0.0957707	-1.46636	-1.18565	-0.228855	0.245838	-0.664323	-0.673793	-0.487014	-2.28299	-0.409854	-1.76426	-0.451245	-0.890756	1.07761	-1.52236	0.271506	-0.570414	-0.371746	0	-1.89076	-0.817919	-1.85784	-0.467742	0	0	0	-1.54014	-0.508431	0	0.181712	0	-0.87237	-2.62942	1.99769	1.00476	1.69717	1.23147
Ketamine	Ketamine	5515 Ketamine study 1	590817	R737505-60	20100612	Day 1	D1 - Predose - Indi	human	plasma	-1.46191	-0.440789	0.644873	0.126729	-0.933074	0.245601	0.30572	-1.34987	0.499111	1.26503	0.513189	0.881891	0.114871	-0.0580381	0.605792	0.0428879	-0.248071	-0.0758434	0.668263	-1.77641	1.49438	0	-0.0991467	1.17262	0	1.14265	0	0	0	-0.181208	0.283826	0	0.171358	0	0.13563	-0.886149	0.230617	0.234366	0	0.943167
Ketamine	Ketamine	5515 Ketamine study 1	596982	R737505-67	20100612	Day 1	D1 - Postdose - Indi	human	plasma	-1.69554	-1.07783	1.22212	0.386209	-0.209831	-1.12428	0.491147	-0.35368	0.623144	0.338378	0.594341	-0.00784358	-0.642012	-0.0269053	-0.0523829	-0.220782	-0.614483	-0.940974	0.0134388	-1.46984	0.226691	0	0.421178	0.967748	-0.709132	0.951362	0	0	0	-0.575963	-0.866688	0	-2.44838	0	0.280587	0.481378	-0.333572	-0.294744	0	0.265592
Ketamine	Ketamine	5515 Ketamine study 1	590821	I496603-60	20100623	Day 1	D1 - Predose - Indi	human	plasma	1.5143	-0.701623	-0.228582	0.216906	1.02063	-0.043466	1.11366	0.0906987	0.649804	0.149521	0.323587	-0.782829	0.434304	-0.433204	0.498227	-0.0853303	0.754318	1.01799	-0.173034	1.5774	0.317658	0	-0.00757798	1.17262	-1.19284	0.607068	0	0	0	0.919786	0.171418	0	0.0825378	0	-0.442568	0.526141	0.230617	0.302292	1.64889	1.28485
Ketamine	Ketamine	5515 Ketamine study 1	596996	I496603-67	20100623	Day 1	D1 - Postdose - Indi	human	plasma	1.59637	0.896768	0.446517	0.303297	1.19794	-0.186199	1.19957	0.151687	1.4594	0.663066	-0.0327242	1.07653	1.71055	0.958837	0.116707	0.0704067	0.25062	1.24136	0.263834	1.60411	0.928532	0	-0.568441	1.35965	-1.75364	-0.285214	0	0	0	0.78297	0.347294	0	0.436867	0	-0.523839	-2.16796	0.0233277	1.08037	2.37837	0.864546
Ketamine	Placebo	5515 Ketamine study 1	590834	R083896-67	20100705	Day 1	D1 - Predose - Indi	human	plasma	0.339865	-0.350401	0.921884	-0.31735	-0.194685	0.4171	-1.65152	-1.56583	-0.830586	-2.42658	-1.84556	-0.511861	-1.17256	0.904168	-0.142253	0.362808	1.37387	1.58606	-0.994631	0.233946	-2.38228	0	-0.558808	-0.695862	0	-1.34728	0	0	0	-1.27187	-1.42457	0	0.196708	0	-0.598335	-2.61228	0	1.01866	1.64889	-0.451676
Ketamine	Ketamine	5515 Ketamine study 1	590848	R083886-74	20100706	Day 1	D1 - Predose - Indi	human	plasma	-0.458422	-1.07777	-1.22918	-3.25694	0.161962	-1.45645	-1.68531	-1.1061	-0.144377	-0.336428	-1.0404	-0.167934	-1.44519	-1.44284	-0.132199	-0.266505	-2.13451	-0.0166686	-0.211687	0.204261	-0.613038	1.93513	-1.89076	-0.856939	0	-1.01929	0	0	0	0.78297	-0.578479	0	0.0244374	0	-0.153909	0.387725	-1.02074	-1.179	0	-1.39611
Ketamine	Ketamine	5515 Ketamine study 1	597003	R083886-67	20100706	Day 1	D1 - Postdose - Indi	human	plasma	-0.27601	-0.916465	-2.32148	-0.0664154	-1.0346	-0.500463	-0.0138999	-1.02859	0.169886	-0.771042	-0.917521	-1.0864	-0.278323	-1.52721	0.464023	-0.837041	-1.26741	-0.35911	-0.473188	0.112475	-1.0653	1.87597	-1.89076	-0.49265	0	-0.387003	0	0	0	1.17772	-0.893571	0	0.0164733	0	-0.325657	0.797024	-1.64393	-0.957839	0	-0.439747
Ketamine	Ketamine	5515 Ketamine study 1	590851	S233459-60	20100808	Day 1	D1 - Predose - Indi	human	plasma	2.16286	-0.81764	-0.404595	0.823809	-1.01269	-0.860191	0.742609	0.380466	0.777347	0.0533227	-0.406997	-0.581485	0.300162	0.676731	-0.560948	0.680093	1.02858	0.234713	-0.75451	-0.127232	0.00836498	0	-0.313648	-0.817884	0	0.266935	0	0	0	-1.0235	0.243767	0	-2.44838	0	0.413916	0.845194	-0.239083	0.21713	2.12175	0.834562
Ketamine	Ketamine	5515 Ketamine study 1	597017	S233459-67	20100808	Day 1	D1 - Postdose - Indi	human	plasma	0.782014	-0.570717	-0.62697	-0.517381	0.22716	0.103683	-0.55888	0.123026	-0.803114	-0.328034	-1.00199	-0.20832	1.79937	1.07978	-0.471703	0.642936	1.09667	0.658648	-0.574516	-0.964713	-1.52594	0	-0.691482	0.702842	-1.85784	-0.201939	0	0	0	-1.83176	1.21645	-2.90425	0.224957	0	0.835445	0.521411	-0.514322	-0.621563	0	0.00306014
Ketamine	Ketamine	5515 Ketamine study 1	590865	L022012-60	20100811	Day 1	D1 - Predose - Indi	human	plasma	-0.684971	0.696566	-0.331503	-0.475789	1.1698	0.602984	0.373582	2.4421	-0.451191	-0.0333436	-1.34464	-1.8719	0.157294	0.383117	-0.944728	-0.247469	1.53343	1.3866	-0.957443	-1.48284	-2.32206	0	-0.0663357	-2.28936	0	1.39919	0	0	0	-0.372777	-0.133227	0	-2.44838	0	0.377072	0.504993	-0.0734692	-0.0148474	0	0.633247
Ketamine	Ketamine	5515 Ketamine study 1	597021	L022012-67	20100811	Day 1	D1 - Postdose - Indi	human	plasma	-1.16176	0.622571	-0.273835	-0.73896	0.192432	-0.704382	-0.125571	0.892688	-0.735416	-1.23884	-2.45281	-2.84774	-0.428257	0.0833796	-1.93061	-0.810446	1.67592	0.643907	-1.41732	-2.05596	-2.13001	0	-0.322078	-0.485228	0	0.378579	0	0	0	-1.54014	-1.32286	0	-2.44838	0	0.741949	0.199208	-0.956762	-0.139647	0	-0.162807
Ketamine	Ketamine	5515 Ketamine study 1	590879	S233485-88	20100813	Day 1	D1 - Predose - Indi	human	plasma	0.486136	-1.85375	0.852407	0.640693	-0.028728	0.387611	0.144963	1.30455	-0.172109	0.16033	0.53234	0	0.242731	1.23434	2.04918	-0.563342	0.83911	-0.508158	0.483074	0.681354	1.10092	1.04372	0.988656	0.393731	0	-1.24686	0	0	0	-0.181208	1.21645	0	-0.433463	0	-1.68638	-0.685389	1.38052	-0.668336	0	0.991667
Ketamine	Ketamine	5515 Ketamine study 1	597034	S233485-81	20100813	Day 1	D1 - Postdose - Indi	human	plasma	2.08529	0.64885	0.0950732	-3.25694	-1.07224	0.171571	-0.728306	2.40413	0.455602	0.562542	0.0912449	0.445576	-0.00324177	-0.437669	1.66998	0.740619	1.27595	-0.689189	0.781462	0.462326	-0.345837	1.52986	0.2128	-0.832553	0	-0.787908	0	0	0	0.919786	2.20451	0	-0.211304	0	-2.09192	-0.427447	0.046119	-1.21365	0	-1.04107
Ketamine	Ketamine	5515 Ketamine study 1	590882	L022090-60	20100814	Day 1	D1 - Predose - Indi	human	plasma	-1.63576	0.636279	0.494967	0.688022	0.872877	0.0834332	0.0614165	0.54126	1.22623	-1.07454	0.209266	0.587588	-1.42094	-0.550822	-0.189692	-0.121219	-0.90004	0.845924	-0.726896	-0.389554	-0.979337	1.2554	0.311127	0.470986	0	-0.10762	0	0	0	0.919786	0.845449	0	0.211108	0	-0.0178832	0.575053	-1.16261	-0.766837	0	-0.960212
Ketamine	Ketamine	5515 Ketamine study 1	597048	L022090-67	20100814	Day 1	D1 - Postdose - Indi	human	plasma	-1.54151	0.104452	-0.0807958	-0.100444	1.02733	0.432795	0.976188	-0.165658	0	-0.744833	-0.305224	0.552414	-1.43541	-0.992644	-0.478238	-0.0350639	0.154723	-0.1267	-1.6853	-1.64901	-1.10225	1.46489	-1.89076	-0.152073	0	0.454511	0	0	0	0.171912	0.063132	0	-0.064383	0	-0.163745	0.069338	-0.367181	0.19669	0	-1.13489
Ketamine	Placebo	5515 Ketamine study 1	590896	I593561-60	20101102	Day 1	D1 - Predose - Indi	human	plasma	-0.167708	-0.0587702	0.42885	-3.09644	-0.731449	0.0606794	-1.90439	-0.348483	-1.49973	0.498884	0.249506	-0.380151	0.914204	-0.259878	-0.497202	0.419264	-0.446477	-0.9073	0.0329697	0.575723	1.46871	0	-0.271212	-0.327399	0	1.46205	0	0	0	0	-0.0176953	0	-2.44838	0	0.04125	0.0331255	0.0683982	0.282618	0	-0.956705
Ketamine	Placebo	5515 Ketamine study 1	597051	I593561-67	20101102	Day 1	D1 - Postdose - Indi	human	plasma	-0.117536	0.856924	0.430064	0.413121	0.311744	0.923537	-0.964002	0.175358	-0.366173	0.322591	0.480668	-0.524634	0.222102	-0.337602	1.27491	0.581498	0.752163	-0.0828679	1.31371	0.225307	0.243734	0	0.172781	-0.245032	0	1.70105	0	0	0	-0.792267	-0.624378	0	0.394777	0	0.344301	-0.0359017	1.30678	0.800148	0	0.57777
Ketamine	Ketamine	5515 Ketamine study 1	590904	I593575-60	20101105	Day 1	D1 - Predose - Indi	human	plasma	-0.299462	0.0361844	0.599843	0.126729	1.95319	1.21031	-0.47626	1.12361	1.28883	0.0554949	-0.191964	0.246989	0.358658	-0.281058	1.08058	-0.349141	-0.553968	-0.799905	-0.353026	-0.706277	-0.291071	2.01587	0.472901	0.583645	0	0.889	0	0	0	0.491347	-0.495581	0	-0.0544549	0	-0.172142	-0.217531	-0.687173	-0.792582	0	-0.549
Ketamine	Ketamine	5515 Ketamine study 1	590966	I593575-67	20101105	Day 1	D1 - Postdose - Indi	human	plasma	-0.0378578	0.637284	-0.130139	-0.517381	1.44253	0.199125	0.218619	0.092327	0.964756	-1.07495	-0.515454	-0.416472	-0.396906	-0.348782	-0.11948	-0.76433	-1.13411	-0.373547	-0.843834	0	-1.53259	1.50996	-1.89076	0.190561	0	1.03981	0	0	0	0.171912	-0.144514	0	0.263587	0	-0.131297	0.32434	-0.641054	-0.598748	0	-0.0311
Ketamine	Placebo	5515 Ketamine study 1	590918	D154827-60	20101205	Day 1	D1 - Predose - Indi	human	plasma	-0.610694	0.24194	0.496914	-1.04077	-0.372089	0.310534	0.145965	-1.01973	1.37184	-0.0440931	0.130563	0.595717	0.240323	-1.34478	-0.129969	-0.234873	-1.42258	0.698621	0.359404	0.11066	-0.782367	0	0.0436895	1.17262	0	-1.12429	0	0	0	-0.181208	0.0458408	0	0.477608	0	-0.735857	-0.238503	-0.514322	-0.900563	0	-0.874721
Ketamine	Placebo	5515 Ketamine study 1	590970	D154827-67	20101205	Day 1	D1 - Postdose - Indi	human	plasma	-0.609355	0.227635	-0.913279	-0.355831	-1.74602	-1.03599	-0.43183	-0.440828	1.22777	-0.420142	-0.614718	0.0437236	-0.00423662	-1.12483	-0.316873	-0.573317	-1.41284	0.431104	-0.30279	-1.34828	0.455138	0	0.198901	-0.110676	0	-0.98912	0	0	0	-1.27187	-0.188915	0	0.229459	0	-0.973809	1.00052	0.13238	1.41842	2.03192	-1.02574
Ketamine	Ketamine	5515 Ketamine study 1	590921	J320193-60	20101209	Day 1	D1 - Predose - Indi	human	plasma	0.693951	0.0103216	-0.586347	0.246107	1.42192	1.59803	0.256469	0.0337833	-0.452992	-0.823043	-1.17348	-0.238759	-1.48676	0.848166	-1.81499	1.99889	-1.07541	-2.29416	-0.781686	0.354948	-1.41264	1.10304	0.443188	-0.989277	-2.55951	0.335369	0	0	0	1.41722	-0.214298	0	0.0688625	0	1.00877	0.563832	-0.0734692	1.15982	1.47964	-0.908692
Ketamine	Ketamine	5515 Ketamine study 1	590983	J320193-67	20101209	Day 1	D1 - Postdose - Indi	human	plasma	-0.0333318	0.961715	-0.911353	-1.52743	0.527902	1.58792	0.892201	0.625455	0.537104	-0.135282	-0.597851	-0.331929	-0.441212	0.560686	-1.05099	1.64659	-1.49817	-1.67798	-0.715601	0.508109	0.15821	1.21736	-1.89076	-1.34237	-2.55951	-0.00235524	0	0	0	0.640329	-0.442524	0	0.510159	0	0.199125	-0.0445387	0	1.35244	0	-0.913879
Ketamine	Ketamine	5515 Ketamine study 1	590935	J320195-60	20101210	Day 1	D1 - Predose - Indi	human	plasma	0.273812	-0.835762	1.0985	0.187284	-0.104546	-0.681422	0.434104	-1.05514	-0.455261	-0.296221	-1.2649	-0.993533	-0.479064	0.0206901	-0.795962	0.330183	0.513494	2.26831	-0.364836	-0.843933	0.236324	0	-0.319273	0.183462	0	-1.20484	0	0	0	0.171912	-1.2841	0	0.0164733	0	-0.305359	-2.54032	-0.209488	-1.44167	0	0.147981
Ketamine	Ketamine	5515 Ketamine study 1	590997	J320195-67	20101210	Day 1	D1 - Postdose - Indi	human	plasma	-0.350949	-0.309587	0.681502	-0.31735	0.287783	-0.712525	-0.487815	-1.01334	-1.21271	-1.56368	-1.44365	-1.95618	0.424216	-0.55606	-2.34231	0.097328	-0.31303	0.873866	-1.53723	-0.957271	-0.803225	0	-0.0645601	-1.60539	0	-1.28144	0	0	0	-1.27187	-1.1542	0	0.108431	0	0.0551059	-0.231517	-0.26959	-0.872779	0	-0.532211
Ketamine	Ketamine	5515 Ketamine study 1	590949	K208163-60	20101215	Day 1	D1 - Predose - Indi	human	plasma	0.655295	0.562287	-0.569617	-0.475789	0.360967	0.287442	0.0102423	-0.239866	0.308989	0.837992	0.603304	0.267638	1.18159	0.106429	0.974386	1.43052	-2.14431	0.0242321	-0.186546	0.921897	-0.724704	1.93337	-1.89076	0.275914	-1.97111	1.84235	0	0	0	1.17772	0.663747	0	0.144101	0	-0.83748	0.51059	-0.475439	-0.27664	0	0
Ketamine	Ketamine	5515 Ketamine study 1	591004	K208163-67	20101215	Day 1	D1 - Postdose - Indi	human	plasma	1.4812	1.11757	1.51446	0.0957707	1.28929	1.95151	1.57704	-0.14415	0.622343	1.84811	1.71874	1.2105	0.917767	-0.0235479	2.51671	2.11573	-0.477487	-0.35314	1.03532	1.51566	0.906032	2.03049	-1.89076	1.35965	-1.40441	1.91577	0	0	0	1.29961	-0.0125906	0	0.166068	0	0.433578	0.621665	0.369987	0.576451	1.29763	1.80615
Ketamine	Ketamine	5515 Ketamine study 1	590952	V728308-60	20101302	Day 1	D1 - Predose - Indi	human	plasma	0.709591	0.302873	-0.927978	-1.04077	0.681189	-1.17781	0.232994	0.339948	-0.170418	-0.125088	-0.103186	-0.65745	0.0352203	-1.58536	0.762517	1.14818	0.121665	0.239161	1.23548	1.45152	1.03498	0	-0.0658294	-0.456004	0	-0.393217	0	0	0	1.29961	0.309017	0	0.377309	0	0.83191	0.258532	0.0683982	1.03526	0	-0.687947
Ketamine	Ketamine	5515 Ketamine study 1	591018	V728308-67	20101302	Day 1	D1 - Postdose - Indi	human	plasma	0.908659	1.1913	-1.94142	-0.279575	0.638544	-0.330662	1.92346	1.1771	0.647321	0.565214	1.14772	0.0174784	1.06453	-1.00492	1.9015	1.69933	1.57054	1.01175	1.46045	2.16774	1.99829	0	0.949141	-0.585447	-2.76018	0.372996	0	0	0	1.05124	1.19255	0	0.405493	0	0.133117	0.926778	0.13238	-0.0298536	0	1.14617
Ketamine	Ketamine	5515 Ketamine study 1	593623	V728307-60	20101308	Day 1	D1 - Predose - Indi	human	plasma	0.219551	0.677427	0.220908	-0.135045	0.392171	-1.81954	0.163603	-1.03293	0.403209	2.8034	2.60382	-0.0951962	1.38555	-0.464105	1.97302	-0.799437	-0.0258625	1.27196	0.353499	1.19947	1.93652	0	-0.529513	1.17262	-2.23234	0.369147	0	0	0	-1.54014	2.20451	0	-0.259689	0	0.0884609	-0.601586	-0.0238898	-0.189465	0	0.852144
Ketamine	Ketamine	5515 Ketamine study 1	591021	V728307-67	20101308	Day 1	D1 - Postdose - Indi	human	plasma	-0.318172	0.231651	-1.01545	0.126729	-0.145503	-2.14881	1.2261	-1.05284	-1.24586	0.893105	0.462472	-1.34665	-0.243031	-1.74197	0.706008	-1.27812	-2.02968	0.577111	-0.306064	1.02547	1.11838	0	-0.221107	0.173928	-2.55951	0.962178	0	0	0	-0.372777	0.767596	-2.90425	-0.242832	0	0.382453	-0.175011	-0.839995	-0.576298	0	0.477666
Ketamine	Ketamine	5515 Ketamine study 1	593637	T025686-60	20101310	Day 1	D1 - Predose - Indi	human	plasma	-0.603671	-1.03754	0.219846	-0.517381	-0.192271	-2.25783	-0.719201	-0.158373	-1.76909	-0.615751	-0.796188	-1.26411	-0.356444	0.216059	-0.323526	-0.700565	-0.801671	0.532849	-0.649844	-0.00865865	-0.746458	0	-0.633028	0.346291	0	-0.834247	0	0	0	0.171912	-1.49617	0	-0.168625	0	-0.133437	-0.0337212	-0.554792	-0.900563	0	-0.529412
Ketamine	Ketamine	5515 Ketamine study 1	591035	T025686-67	20101310	Day 1	D1 - Postdose - Indi	human	plasma	-0.973224	-0.689136	-0.878429	-0.435022	1.05853	-0.809715	0.422785	0.386839	-0.0387699	-0.295686	0.0270143	0.272852	0.547516	0.754623	0.923902	-0.578261	-0.0568922	-1.16247	0.0399064	-0.260275	-0.861282	0	0.04055	0.379863	0	-0.821359	0	0	0	0	0.909823	-3.37242	-0.142732	0	0.21119	0.533786	-0.554792	0.587563	0	-0.793324
Ketamine	Placebo	5515 Ketamine study 1	593641	I147845-60	20101313	Day 1	D1 - Predose - Indi	human	plasma	2.08657	0.313729	0.684431	0.734286	1.63974	0.680119	0.278016	0.200596	3.0276	0.932001	1.72862	-0.263426	1.02178	0.0837202	0.909228	1.67261	-0.426781	-1.03241	-2.6883	0.917936	0.786579	0	0	1.83931	0	2.34921	0	0	0	-0.575963	1.75185	0	0.359759	0	0.877816	0.253964	0	0.570961	0	-1.1145
Ketamine	Placebo	5515 Ketamine study 1	591049	I147845-67	20101313	Day 1	D1 - Postdose - Indi	human	plasma	1.66233	1.11004	0.037639	0.757035	-0.0624141	0.223562	0.624738	0.0793049	2.67546	0.974968	2.14195	0.517389	-0.362437	0.0582241	1.50312	1.04782	-1.18079	-0.281093	-1.40729	2.20631	1.38226	0	0.604682	1.17262	-2.99753	1.26645	0	0	0	0.78297	-0.144394	0	0.43854	0	1.18602	0.868361	0.386108	2.09229	1.72009	0.0975308
Ketamine	Ketamine	5515 Ketamine study 1	593654	J531342-60	20101314	Day 1	D1 - Predose - Indi	human	plasma	2.13776	-0.778419	0.388578	0.823809	0.892938	0.90472	-0.962543	2.00437	1.21324	0.664991	0.507204	1.24637	1.27249	1.56582	0.495167	0.0556777	0.492504	1.99658	-0.267549	1.31008	0.668722	0.667838	0.323594	0.317854	-1.48333	0.0423372	0	0	0	1.29961	1.21645	0	-0.462467	0	-0.0382092	-1.92789	-0.687173	0.0578666	0	-0.961828
Ketamine	Ketamine	5515 Ketamine study 1	591052	J531342-67	20101314	Day 1	D1 - Postdose - Indi	human	plasma	0.882604	-0.632576	0.443464	0.0324211	0.470802	1.03101	0.785187	0.746271	0.722683	0.323635	-0.115635	0.786023	-0.222594	1.48057	1.22672	-0.0742382	1.465	-0.578047	-0.918268	0.491193	0.204542	0	0.488839	-0.731713	-2.55951	0.0749507	0	0	0	0.919786	0.11969	0	-0.358225	0	-0.418467	-0.153225	0	0.823424	1.31815	0.291087
Ketamine	Ketamine	5515 Ketamine study 1	593668	K126984-60	20101316	Day 1	D1 - Predose - Indi	human	plasma	0.77578	0.120286	0.437083	-1.21008	1.73206	-0.0466023	-0.123881	2.6936	0.697722	-0.697126	-1.52971	0.701493	0.589842	1.2414	-0.493934	0.55355	0.498222	0.490972	-1.14131	0.452275	-0.470244	0	0.468343	-0.681328	-2.55951	0	0	0	0	0	0.691324	0	0.18678	0	-0.28943	-3.39251	0.477685	-0.428471	0	-0.251084
Ketamine	Ketamine	5515 Ketamine study 1	591066	K126984-67	20101316	Day 1	D1 - Postdose - Indi	human	plasma	0.632186	0.964056	1.23394	-1.66946	2.0647	0.844219	-0.128206	3.29167	0.00297577	-0.325291	0.333006	0.661647	-0.0520688	-0.0818157	0.241714	0.57745	1.74498	1.21133	-0.577809	0.379195	-0.244526	0	0.610228	-0.275122	-2.99753	0.305026	0	0	0	0.171912	-1.16668	-2.83833	0.394229	0	1.53151	-2.31985	-0.0992208	-0.511028	0	0.608256
Ketamine	Ketamine	5515 Ketamine study 1	593671	M225902-60	20101318	Day 1	D1 - Predose - Indi	human	plasma	1.75061	-1.28184	0.458444	0.413121	-0.421608	1.09888	0.131222	0.613067	0.440775	0.334289	-0.701493	-0.676154	1.00969	1.56975	0.750057	2.05633	-1.25961	-0.738512	0.237336	0.380038	-0.406042	1.15357	1.05849	-2.49179	-2.23234	0.727123	0	0	0	1.64074	-0.588495	0	0.132597	0	-0.00133594	0.176941	-0.735542	-0.872779	0	-0.565008
Ketamine	Ketamine	5515 Ketamine study 1	591070	M225902-67	20101318	Day 1	D1 - Postdose - Indi	human	plasma	1.21946	0.895159	-0.446319	0.303297	0.726602	1.58591	0.414612	0.892361	0.338665	-0.348719	-0.518913	0.225687	-0.311416	0.119397	0.0403433	2.1656	0.308467	-0.292497	0.758559	1.65095	-0.123424	1.20871	0.186039	-0.992149	-2.55951	-0.0578943	0	0	0	1.53084	-0.354944	0	-0.40661	0	0.271559	-0.924859	-1.32823	-0.408569	0	-0.00851034
Ketamine	Ketamine	5515 Ketamine study 1	593685	D761329-60	20101503	Day 1	D1 - Predose - Indi	human	plasma	1.45907	-0.129777	1.3325	0.711284	0.271193	0.978646	0.0441592	0.20897	0.761423	1.56494	0.948337	-0.506406	2.26146	0.758862	1.70134	0.89393	1.37527	0.48483	1.93333	1.31084	1.36012	0	0.425651	-0.936838	0	2.2787	0	0	0	0.640329	0.179502	-2.7751	0.0473304	0	0.334414	0.411543	0.587952	0.982443	0	0.93734
Ketamine	Ketamine	5515 Ketamine study 1	593699	D761336-60	20101506	Day 1	D1 - Predose - Indi	human	plasma	-0.7298	-1.07508	-0.0831968	0	0.150052	-1.0332	-1.51484	-0.781145	-0.616439	-1.59238	-0.329189	-0.645361	-0.740035	-0.580437	-0.0360754	-1.13868	-0.363397	-0.515077	0.785625	-1.29848	-1.16364	0	-0.0403641	-0.478494	0	0.00484343	0	0	0	-1.0235	-1.55469	0	0.138394	0	0.0757465	-0.952756	-0.301065	-0.206472	0	-0.686204
Ketamine	Ketamine	5515 Ketamine study 1	591083	D761336-67	20101506	Day 1	D1 - Postdose - Indi	human	plasma	-1.82317	-0.778764	-0.421572	0.664493	-0.293021	-0.726544	0.253992	-0.451563	0.77752	-0.840243	-0.00302323	-0.0630336	-1.07468	0.510462	-0.163957	-0.911054	-1.78814	-1.50284	-0.242597	-0.668123	-0.925258	0	0.774077	-0.758287	0	-0.464953	0	0	0	-0.575963	-1.25245	0	0.201572	0	-0.2131	-0.616871	-0.209488	0.350892	1.82448	0.128644
Ketamine	Placebo	5515 Ketamine study 1	593707	D761337-60	20101508	Day 1	D1 - Predose - Indi	human	plasma	-0.439477	-1.06104	0.145936	0.303297	-0.411148	-0.585632	-0.959126	-0.585689	0.0803226	-0.801782	-0.67761	-1.524	-0.306911	-1.55636	0.348969	-0.233419	-0.356319	0.0139785	-0.428777	0.134975	0	0	0.139277	-1.05395	0	-0.885687	0	0	0	-1.83176	-0.118788	0	-0.130447	0	2.01466	-0.180991	1.69672	-0.123426	0	0.904165
Ketamine	Placebo	5515 Ketamine study 1	591097	D761337-67	20101508	Day 1	D1 - Postdose - Indi	human	plasma	0.277366	-1.19833	-0.72659	-2.26171	-1.15973	-0.205991	-1.17385	-0.320506	0.604431	-0.887253	-0.748695	-1.04875	-0.491147	-1.71238	-0.453285	-0.417699	-0.103745	1.49588	-0.094189	0.850517	-0.651288	0	-0.0161883	-1.93997	0	-0.107987	0	0	0	-0.575963	-0.923669	0	-0.1823	0	0.111568	-1.63194	-0.18075	-0.621563	0	-0.39903
Ketamine	Ketamine	5515 Ketamine study 1	593711	R083996-60	20101602	Day 1	D1 - Predose - Indi	human	plasma	-1.46397	-1.69148	-0.673261	-1.33121	0.076438	-0.234758	0.877884	0.530017	-1.5427	-0.566972	-1.13941	-1.21313	-2.03305	0.406155	-0.647589	-1.01621	-0.239576	-0.947389	-0.942801	-0.692382	-1.7235	0	0.374299	-1.43698	0	0.617465	0	0	0	0.919786	-0.707529	0	0.267636	0	0.282291	0.198874	1.2034	-0.69232	0	0.223089
Ketamine	Ketamine	5515 Ketamine study 1	591105	R083996-67	20101602	Day 1	D1 - Postdose - Indi	human	plasma	-2.15917	-0.859716	-0.472015	0.465911	1.17785	-0.758525	0.184785	0.11522	-0.983486	-0.70356	-0.658837	-0.333636	-0.894185	-0.394716	-0.787692	-1.41724	-0.800978	-1.48678	-0.275788	-0.07446	-1.24485	3.17438	-1.89076	-1.60155	0	0.212131	0	0	0	1.53084	-1.14705	0	-0.211304	0	-0.48285	-0.350045	1.31884	-0.369592	0	0.761456
Ketamine	Ketamine	5515 Ketamine study 1	593724	M304614-60	20101610	Day 1	D1 - Predose - Indi	human	plasma	0.0998046	1.08157	0.551846	-0.987297	0.965339	2.20459	-0.445841	1.81864	1.07353	1.69866	0.852877	-0.370994	1.20833	0.690165	1.83388	0.750084	2.16466	0.793515	0.128751	-0.0766878	0.649061	2.19932	-1.89076	1.17262	-1.19284	1.61559	0	-2.35492	0	1.05124	1.75185	0	0.126705	0	0.370766	0.863165	0.850059	-0.0298536	0	-0.223005
Ketamine	Ketamine	5515 Ketamine study 1	591119	M304614-67	20101610	Day 1	D1 - Postdose - Indi	human	plasma	-0.574648	0.692502	0.315142	0.157229	1.4423	1.01826	-0.887224	0.914016	-0.256813	0.131307	0.165387	-1.35826	-0.621236	0.015228	0.131859	0.320743	1.20216	1.13648	-0.244629	-1.12042	0.26626	2.33628	-1.89076	-0.59413	-2.23234	1.43225	0	0	0	0.171912	-0.00227268	0	0.42284	0	-0.328268	-1.92789	0.319991	-0.489929	0	-0.00111747
Ketamine	Ketamine	5515 Ketamine study 1	593738	T161034-60	20101919	Day 1	D1 - Predose - Indi	human	plasma	1.80755	0.120671	-1.0896	-0.24248	-1.81943	0.422383	0.217862	-0.598097	-1.03725	-0.37876	-0.499177	-1.70679	-0.534576	-1.04335	-0.838365	0.381308	-0.131112	1.0497	0.389943	0.342195	-0.0606406	0	-0.502742	-0.138942	-2.23234	0.459445	0	0	0	-1.27187	-0.490859	-2.7751	0	0	-0.400428	0.118303	0.172851	-0.554202	0	-1.40655
Ketamine	Ketamine	5515 Ketamine study 1	591122	T161034-67	20101919	Day 1	D1 - Postdose - Indi	human	plasma	2.12615	0.371413	-1.84318	-1.09567	0.302195	0.24801	0.348089	1.044	0.240035	-0.922283	0.169923	0.0344667	1.12043	-0.860585	0.554888	0.698944	0.597118	0.645672	1.11513	0.795884	-0.377403	0	-0.448877	0.251782	-2.55951	1.49428	0	0	0	-1.54014	0.0904118	0	-2.44838	0	0.504276	-1.11503	-0.209488	-0.241117	0	-1.46618
Ketamine	Ketamine	5515 Ketamine study 1	593741	L020273-60	20101922	Day 1	D1 - Predose - Indi	human	plasma	1.10103	-0.523875	-1.00511	-1.98681	0.0576956	-0.0749018	-0.735151	-1.45671	1.21986	0.784303	0.826569	0.543327	1.30907	-0.369818	0.811284	0.216452	-1.00087	1.13836	0.0530771	-0.162152	0.414832	0	0.348373	0.704143	0	-0.637296	0	-2.6382	0	0.640329	-0.273861	0	-0.0353794	0	0.282345	0.842022	-0.475439	-0.621563	0	0.125108
Ketamine	Ketamine	5515 Ketamine study 1	591136	L020273-67	20101922	Day 1	D1 - Postdose - Indi	human	plasma	0.537817	-1.24027	-0.346536	-1.33121	-0.623602	-0.507411	-0.612753	-2.19379	1.34073	0.125297	-0.251015	1.21896	0.498959	-0.433358	0.963193	-0.43514	-0.488196	0.0613014	-0.401154	-0.239873	0.855077	0	-0.865588	0.447912	0	-1.04693	0	-3.47098	0	-0.575963	0.00367772	0	0.238297	0	-0.0700044	0.828412	-0.641054	-0.576298	0	-0.343536
Ketamine	Ketamine	5515 Ketamine study 1	593755	S846897-60	20102201	Day 1	D1 - Predose - Indi	human	plasma	-0.804249	0	-1.99368	0.0957707	-0.101297	-2.41621	-0.0976987	0.316415	-3.11895	-1.2872	-0.596923	-0.511203	-1.11743	0.245737	-2.04031	-0.572789	0.114109	-0.205254	-1.36307	-0.516661	-1.05628	0	0.145636	-1.02408	0	-0.688965	0	0	0	-1.27187	0.693754	0	-0.242832	0	0.322218	-3.62179	-2.33111	-1.48356	0	-1.26196
Ketamine	Ketamine	5515 Ketamine study 1	591140	S846897-67	20102201	Day 1	D1 - Postdose - Indi	human	plasma	-0.673047	0.809693	-1.82816	1.26819	0.841842	-1.77274	1.87785	1.84978	0.0379581	-0.219669	-0.31164	-0.0273303	-0.724854	-0.116007	0.834119	-0.917197	0.348273	0.368452	0.0475916	0.242049	-0.541971	0	0.258657	-0.217325	-2.09518	-0.834781	0	0	0	-0.792267	-0.910358	0	0.201572	0	-0.425849	-1.73973	0.839995	1.18835	1.87127	1.58218
Ketamine	Ketamine	5515 Ketamine study 1	593769	S846896-60	20102203	Day 1	D1 - Predose - Indi	human	plasma	0.758128	-0.119354	1.70517	-1.04077	-0.0705594	-0.167757	0.0633244	-1.04845	-0.56894	-0.481737	0.312467	1.43554	1.43602	0.72158	0.517841	-0.330168	-1.59614	-0.715695	-0.536494	1.69307	-0.258235	0	-1.89076	-0.228341	0	0.835582	0	0	0	0.335434	0.898982	0	0.220399	0	0.52441	-0.403034	1.66584	1.27348	1.4125	0.197561
Ketamine	Ketamine	5515 Ketamine study 1	593811	S846896-67	20102203	Day 1	D1 - Postdose - Indi	human	plasma	0.207388	0.708064	0.775626	0.542641	1.1686	-0.027468	0.691761	-0.944634	0.0394334	0.516587	1.03421	2.07159	1.67224	0.35679	0.465913	0.0978174	-0.000396592	1.3915	0.067953	1.40562	-0.30613	2.03577	-1.89076	1.35965	0	1.16146	0	0	0	-0.792267	0.129645	0	0.437489	0	0.470859	-0.832482	1.77014	1.86645	1.7846	0.671704
Ketamine	Placebo	5515 Ketamine study 1	593772	S846895-60	20102206	Day 1	D1 - Predose - Indi	human	plasma	-0.373019	0.772707	-1.60572	0.0324211	2.3217	0.184575	-0.818401	1.88678	-2.33529	-1.46138	-1.39763	-3.15054	-1.18231	0.0975016	-1.23044	0.382711	0.443058	-2.04784	-1.69072	-0.88353	-2.95755	0	-1.89076	-2.28529	0	1.88339	0	0	0	-1.0235	-0.414969	0	0.0618264	0	-1.54792	-1.94542	0.267339	1.1722	1.66128	-0.475722
Ketamine	Placebo	5515 Ketamine study 1	593825	S846895-67	20102206	Day 1	D1 - Postdose - Indi	human	plasma	0.0549972	2.15927	-1.32058	0.930501	0.885719	-0.297734	-1.01819	2.56874	-0.710008	-0.813564	-1.22478	-1.27156	-0.80362	0.0708413	-0.439599	0.378334	0.489999	-0.861472	-1.12406	-0.335386	-0.546455	0	0.0604263	-2.07792	0	1.27901	0	-3.11303	0	-0.181208	-0.295673	0	0.233905	0	-0.830892	1.43597	0.0683982	0.10789	0	-0.541076
Ketamine	Placebo	5515 Ketamine study 1	593786	T161086-60	20102303	Day 1	D1 - Predose - Indi	human	plasma	-1.08911	0.547421	2.6557	0.126729	1.02963	0.129206	0.519036	-0.558495	-1.92463	0.133983	0.440479	-0.76553	0.292951	-1.40198	-0.140967	-1.18504	-3.34867	0.538358	0	1.10849	0.270942	0	0.705164	-1.27195	-2.99753	0.135834	0	0	0	-0.575963	0.626036	0	-0.0085263	0	-0.693289	0.631737	0.319991	-0.350502	0	-0.517557
Ketamine	Placebo	5515 Ketamine study 1	593839	T161086-67	20102303	Day 1	D1 - Postdose - Indi	human	plasma	-1.41627	1.57298	1.35478	-0.31735	0.708477	1.0715	0.730705	-0.756776	-0.406184	0.24002	0.919508	-0.142739	1.02849	-0.772464	0.120195	-0.746296	-2.1989	0.757327	-1.23782	0.606624	-0.543505	0	0.162808	0.455914	0	-0.897067	0	0	0	-1.54014	-0.115092	0	0.348757	0	-0.495961	-1.54223	0.13238	-0.408569	0	-0.188442
Ketamine	Ketamine	5515 Ketamine study 1	593790	T161085-60	20102305	Day 1	D1 - Predose - Indi	human	plasma	-2.1795	-0.600414	0.182401	0.331307	0.0755912	-1.6113	0.400589	0.61849	-1.73118	-0.805358	0.103103	-0.206035	-0.936216	-0.199522	-0.312129	-1.54214	0.052488	-0.672459	-1.2946	-1.74054	0.531026	0	-0.396951	0.539272	0	-0.30511	0	0	0	-2.80659	0.345062	0	0.220399	0	-0.425892	0.80521	0.369987	-0.845534	0	-0.439544
Ketamine	Ketamine	5515 Ketamine study 1	593842	T161085-67	20102305	Day 1	D1 - Postdose - Indi	human	plasma	-1.42132	0.599175	0.756695	1.43096	-0.692023	-1.21177	0.00764126	0.880339	0.295149	0.434193	1.38101	0.0734903	0.650139	0.29249	0.345859	0.300332	-0.0528813	-0.451809	1.02812	-0.0994438	0.772713	0	0.0169452	0.433948	0	-0.236465	0	-3.47098	0	-2.1512	0.229103	-3.20016	-2.44838	0	0.361396	-0.253941	1.18703	-0.0915368	0	0.48166
Ketamine	Ketamine	5515 Ketamine study 1	593808	K926425-60	20102308	Day 1	D1 - Predose - Indi	human	plasma	-1.60882	-2.14293	-1.58589	-1.04077	-2.01131	-2.93065	1.26619	-0.31564	-0.944919	-1.32239	-1.01557	-1.57421	-0.0273096	-1.10577	0.766676	-2.4109	-1.06836	-2.54747	-1.12662	-2.02315	-1.12498	0	0.18061	-2.71014	0	1.25708	0	0	0	-1.27187	-0.580454	0	-2.44838	0	0.0498503	1.20553	0.626333	0.746612	1.55528	1.9743
Ketamine	Ketamine	5515 Ketamine study 1	593856	K926425-67	20102308	Day 1	D1 - Postdose - Indi	human	plasma	-1.18219	-1.85655	-0.718864	-0.786288	-1.6085	-2.67658	1.63297	-0.216771	-0.79857	-0.200674	-0.572746	-0.371241	-0.830028	-1.14039	0.970561	-1.81445	-1.19294	-1.78013	-0.232109	-1.84958	-0.0169408	0	-0.461817	-0.765459	0	2.04919	0	0	0	-1.83176	-2.09026	0	0.108431	0	0.16408	-0.503377	0.819553	1.40467	2.11544	3.5203
Ketamine	Ketamine	5515 Ketamine study 1	599333	L714074-60	20102310	Day 1	D1 - Predose - Indi	human	plasma	0.927176	1.81279	0.893362	2.43115	0.866943	-0.680602	0.688551	0.369782	0.68352	1.50215	1.04433	0.706843	0.74754	0.547343	1.21034	0.921016	0.455174	1.39669	0.591207	-0.198893	0.195908	0	0.588448	0.854596	0	0.490256	0	0	0	-0.575963	0.235871	0	-0.155447	0	-4.05247	-3.21463	3.54473	0.0146919	0	0.377435
Ketamine	Ketamine	5515 Ketamine study 1	593860	L714074-67	20102310	Day 1	D1 - Postdose - Indi	human	plasma	0.869485	1.74804	1.71855	2.19501	-0.75142	-0.807244	1.04116	-0.142583	1.16882	1.56898	1.32469	-0.0954513	2.07355	0.125506	1.81814	0.782019	1.27578	0.703057	0.798106	-0.751706	0.451336	0	0.0231528	0.193978	0	0.206066	0	0	0	-1.54014	0.162799	-3.37242	-2.44838	0	-3.28863	-0.89876	3.82993	0.108127	0	-0.336239
Ketamine	Ketamine	5515 Ketamine study 1	599347	E857152-60	20102401	Day 1	D1 - Predose - Indi	human	plasma	-0.405447	1.13801	0.362108	1.63811	1.21135	0.85937	0.81775	0.343844	-0.315993	0.581524	0.499859	1.13133	0.331138	0.458037	0.170383	-0.969201	-0.953634	-0.725943	-1.0613	-0.438262	0.0514267	0	0.213477	0.241359	-2.38568	1.38168	0	0	0	0.491347	0.520157	0	-0.609387	0	-0.421402	0.199928	0.152822	0.405467	1.39464	0.990691
Ketamine	Ketamine	5515 Ketamine study 1	593873	E857152-67	20102401	Day 1	D1 - Postdose - Indi	human	plasma	-1.13785	1.08127	0.790368	-0.435022	2.36166	1.19102	-0.711753	0.645458	0.780371	1.42252	0.748307	0.306356	1.1958	0.146883	1.01643	0.225392	-0.896299	0.410434	-0.455019	0.551284	-0.0263814	2.70135	0.384529	0.306821	0	0.975421	0	0	0	0.78297	0.435784	0	0.211108	0	0.447107	0.708021	-0.596985	-0.928909	0	-0.0898578
Ketamine	Placebo	5515 Ketamine study 1	596895	E857147-60	20102402	Day 1	D1 - Predose - Indi	human	plasma	0.792986	0.930195	1.76753	-0.100444	0.732872	-0.164127	0.55077	-0.379137	0.419656	2.04477	1.38837	2.02447	1.47832	0.899162	0.546492	0.470348	0.370249	1.54149	1.31845	0.873306	0.893479	0	0.333474	1.35965	-2.09518	0.917539	0	0	0	1.53084	0.474744	0	-2.44838	0	0.0829312	0.723651	1.71451	0.795894	1.74227	1.82906
Ketamine	Placebo	5515 Ketamine study 1	593887	E857147-67	20102402	Day 1	D1 - Postdose - Indi	human	plasma	0.945208	0.694193	-0.304495	-0.475789	-0.694474	-0.403316	-0.162259	0.117478	0.0601949	-0.122722	-0.821239	-0.718667	0.0716143	-0.867265	-0.350707	0.0809086	-0.952683	1.01344	1.09149	0.100306	0.0334638	0	-0.303384	0.426265	0	0.542217	0	0	0	0.919786	-1.02697	0	-2.44838	0	0.250458	-0.124276	1.9486	0.551604	0	1.33827
Ketamine	Ketamine	5515 Ketamine study 1	596903	E857146-60	20102404	Day 1	D1 - Predose - Indi	human	plasma	-0.337276	0.303083	-0.200651	-0.647447	1.54142	-1.83195	-0.645674	0.576632	0.412116	-0.966528	-0.35874	-0.174144	0.888349	-0.446841	1.40419	-1.78839	-0.782268	1.33727	0.817512	1.84742	0.423879	0	-0.125353	0	0	0.317699	0	0	0	0.78297	0.128615	0	0.171358	0	0.234975	-0.964059	-0.239083	-0.448659	0	2.38677
Ketamine	Ketamine	5515 Ketamine study 1	593891	E857146-67	20102404	Day 1	D1 - Postdose - Indi	human	plasma	0.0419603	0.138345	-0.357379	-2.57906	-0.919963	-0.240168	-0.874108	0.716546	-0.256834	-1.89827	-1.78592	-1.25644	-1.77515	-2.59868	-0.555422	-1.20436	-0.13132	0.525791	-1.08405	-0.187896	-1.3514	0	-1.89076	-1.32582	0	-0.852117	0	0	0	-0.372777	-1.0891	0	0.352945	0	0.0205086	-0.535864	-0.641054	-0.872779	0	1.34064
Ketamine	Ketamine	5515 Ketamine study 1	596917	L901252-60	20102405	Day 1	D1 - Predose - Indi	human	plasma	-0.172297	0.165855	-0.0227875	-0.935175	-2.74373	-0.570522	-1.95587	0.975847	-0.09076	-0.325565	-1.6065	-1.435	-1.77603	-1.49215	-0.626584	-0.787188	0.172063	0.708907	-0.738278	-0.106718	-1.64425	0	-0.264019	-1.91177	-2.99753	-0.0181872	0	0	0	-1.27187	0.401643	0	-0.462467	0	-0.0689915	-0.737782	0.798681	-0.621563	0	-1.39326
Ketamine	Ketamine	5515 Ketamine study 1	593909	L901252-67	20102405	Day 1	D1 - Postdose - Indi	human	plasma	-0.578323	0.202151	-2.12813	-0.24248	-0.622939	-0.96511	-1.23285	0.284352	-0.591156	-0.181646	-1.00266	-1.35397	0.4617	-1.63247	-2.08372	-0.880506	0.211203	1.17178	-2.61487	-0.0390718	-0.893277	0	-0.388098	-2.09811	0	0.796852	0	0	0	-2.20693	1.20984	0	-2.44838	0	0.59688	-0.696759	1.12924	-0.644754	0	-1.4088
Ketamine	Placebo	5515 Ketamine study 1	596921	L901254-60	20102406	Day 1	D1 - Predose - Indi	human	plasma	0.303589	-1.05822	-0.175455	0.0957707	1.43836	-0.416041	1.2872	0.208695	-0.391962	0.722338	0.489628	-0.239213	-0.199966	0.73972	0.145591	0.0591758	-0.810231	-0.850119	-0.943803	1.05155	0.997902	2.16335	0.362836	0.094868	0	-0.766747	0	1.68069	0	0.171912	-0.223096	0	0.251163	0	0.237776	0.436288	-0.438024	-1.32303	0	0.44193
Ketamine	Placebo	5515 Ketamine study 1	593912	L901254-67	20102406	Day 1	D1 - Postdose - Indi	human	plasma	0.125867	-0.368474	0.385203	0.157229	1.27429	1.01958	0.610231	0.71607	0.775107	1.00212	0.724974	0.273213	-0.388611	1.07157	0.655701	0.345781	1.0397	-1.06777	-0.314298	1.28954	0.42039	0	0.177711	-0.400083	0	-0.492191	0	0	0	0.78297	-0.368351	0	0.108431	0	-0.00626583	0.107453	0.249148	-4.13124	0	0.309216
[truncated: 139 more columns]
