# Supplementary material for: Metabolomic signatures of drug response phenotypes for ketamine and esketamine in subjects with refractory major depressive disorder: new mechanistic insights for rapid acting antidepressants
Source: Transl Psychiatry. 2016 Sep 20;6(9):e894–. doi: 10.1038/tp.2016.145 (PMC5048196; doi:10.1038/tp.2016.145)
Supplement: Supplementary Table 4 [file tp2016145x5.xls]

## Sheet: tp2016145x5
BC code	Analyte	Class	Code
Ala	Alanine	Amino acids	M1
Arg	Arginine	Amino acids	M2
Asn	Asparagine	Amino acids	M3
Asp	Aspartate	Amino acids	M4
Cit	Citrulline	Amino acids	M5
Gln	Glutamine	Amino acids	M6
Glu	Glutamate	Amino acids	M7
Gly	Glycine	Amino acids	M8
His	Histidine	Amino acids	M9
Ile	Isoleucine	Amino acids	M10
Leu	Leucine	Amino acids	M11
Lys	Lysine	Amino acids	M12
Met	Methionine	Amino acids	M13
Orn	Ornithine	Amino acids	M14
Phe	Phenylalanine	Amino acids	M15
Pro	Proline	Amino acids	M16
Ser	Serine	Amino acids	M17
Thr	Threonine	Amino acids	M18
Trp	Tryptophan	Amino acids	M19
Tyr	Tyrosine	Amino acids	M20
Val	Valine	Amino acids	M21
Ac-Orn	Acetylornithine	Biogenic Amines	M22
ADMA	Asymmetric dimethylarginine	Biogenic Amines	M23
SDMA	Symmetric dimethylarginine	Biogenic Amines	M24
Histamine	Histamine	Biogenic Amines	M25
Met-SO	Methionine-Sulfoxide	Biogenic Amines	M26
Kyn	Kynurenine	Biogenic Amines	M27
Putrescine	Putrescine	Biogenic Amines	M28
Spermidine	Spermidine	Biogenic Amines	M29
Spermine	Spermine	Biogenic Amines	M30
Serotonin	Serotonin	Biogenic Amines	M31
PEA	Phenylethylamine	Biogenic Amines	M32
Nitro-Tyr	Nitrotyrosine	Biogenic Amines	M33
OH-Pro	Hydroxyproline	Biogenic Amines	M34
Creatinine	Creatinine	Biogenic Amines	M35
Taurine	Taurine	Biogenic Amines	M36
Sarcosine	Sarcosine	Biogenic Amines	M37
C0	Carnitine (free)	Acylcarnitine	M38
C2	Acetylcarnitine	Acylcarnitine	M39
C3	Propionylcarnitine	Acylcarnitine	M40
C3:1	Propenoylcarnitine	Acylcarnitine	M41
C3-OH	Hydroxypropionylcarnitine	Acylcarnitine	M42
C4	Butyrylcarnitine / Isobutyrylcarnitine	Acylcarnitine	M43
C4:1	Butenoylcarnitine	Acylcarnitine	M44
C4-OH (C3-DC)	Hydroxybutyrylcarnitine (Malonylcarnitine)	Acylcarnitine	M45
C5	Isovalerylcarnitine / 2-Methylbutyrylcarnitine / Valerylcarnitine	Acylcarnitine	M46
C5:1	Tiglylcarnitine / 3-Methyl-crotonylcarnitine	Acylcarnitine	M47
C5:1-DC	Glutaconylcarnitine / Mesaconylcarnitine	Acylcarnitine	M48
C5-DC (C6-OH)	Glutarylcarnitine (Hydroxyhexanoylcarnitine [= Hydroxycaproylcarnitine])	Acylcarnitine	M49
C5-M-DC	Methylglutarylcarnitine	Acylcarnitine	M50
C5-OH (C3-DC-M)	Hydroxyisovalerylcarnitine / Hydroxy-2-methylbutyryl / Hydroxyvalerylcarnitine (Methylmalonylcarnitine)	Acylcarnitine	M51
C6 (C4:1-DC)	Hexanoylcarnitine [= Caproylcarnitine] (Fumarylcarnitine)	Acylcarnitine	M52
C6:1	Hexenoylcarnitine	Acylcarnitine	M53
C7-DC	Pimelylcarnitine	Acylcarnitine	M54
C8	Octanoylcarnitine [= Caprylylcarnitine]	Acylcarnitine	M55
C9	Nonanoylcarnitine [= Pelargonylcarnitine]	Acylcarnitine	M56
C10	Decanoylcarnitine [= Caprylcarnitine]	Acylcarnitine	M57
C10:1	Decenoylcarnitine	Acylcarnitine	M58
C10:2	Decadienoylcarnitine	Acylcarnitine	M59
C12	Dodecanoylcarnitine [= Laurylcarnitine]	Acylcarnitine	M60
C12:1	Dodecenoylcarnitine	Acylcarnitine	M61
C12-DC	Dodecanedioylcarnitine	Acylcarnitine	M62
C14	Tetradecanoylcarnitine [= Myristylcarnitine]	Acylcarnitine	M63
C14:1	Tetradecenoylcarnitine [= Myristoleylcarnitine]	Acylcarnitine	M64
C14:1-OH	Hydroxytetradecenoylcarnitine [= Hydroxymyristoleylcarnitine]	Acylcarnitine	M65
C14:2	Tetradecadienoylcarnitine	Acylcarnitine	M66
C14:2-OH	Hydroxytetradecadienoylcarnitine	Acylcarnitine	M67
C16	Hexadecanoylcarnitine [= Palmitoylcarnitine]	Acylcarnitine	M68
C16:1	Hexadecenoylcarnitine [= Palmitoleylcarnitine]	Acylcarnitine	M69
C16:1-OH	Hydroxyhexadecenoylcarnitine [= Hydroxypalmitoleylcarnitine]	Acylcarnitine	M70
C16:2	Hexadecadienoylcarnitine	Acylcarnitine	M71
C16:2-OH	Hydroxyhexadecadienoylcarnitine	Acylcarnitine	M72
C16-OH	Hydroxyhexadecanolycarnitine [= Hydroxypalmitoylcarnitine]	Acylcarnitine	M73
C18	Octadecanoylcarnitine [= Stearylcarnitine]	Acylcarnitine	M74
C18:1	Octadecenoylcarnitine [= Oleylcarnitine]	Acylcarnitine	M75
C18:1-OH	Hydroxyoctadecenoylcarnitine [= Hydroxyoleylcarnitine]	Acylcarnitine	M76
C18:2	Octadecadienoylcarnitine [= Linoleylcarnitine]	Acylcarnitine	M77
lysoPC a C14:0	Lysophosphatidylcholine with acyl residue C14:0	Lysophosphatidylcholines	M78
lysoPC a C16:0	Lysophosphatidylcholine with acyl residue C16:0	Lysophosphatidylcholines	M79
lysoPC a C16:1	Lysophosphatidylcholine with acyl residue C16:1	Lysophosphatidylcholines	M80
lysoPC a C17:0	Lysophosphatidylcholine with acyl residue C17:0	Lysophosphatidylcholines	M81
lysoPC a C18:0	Lysophosphatidylcholine with acyl residue C18:0	Lysophosphatidylcholines	M82
lysoPC a C18:1	Lysophosphatidylcholine with acyl residue C18:1	Lysophosphatidylcholines	M83
lysoPC a C18:2	Lysophosphatidylcholine with acyl residue C18:2	Lysophosphatidylcholines	M84
lysoPC a C20:3	Lysophosphatidylcholine with acyl residue C20:3	Lysophosphatidylcholines	M85
lysoPC a C20:4	Lysophosphatidylcholine with acyl residue C20:4	Lysophosphatidylcholines	M86
lysoPC a C24:0	Lysophosphatidylcholine with acyl residue C24:0	Lysophosphatidylcholines	M87
lysoPC a C26:0	Lysophosphatidylcholine with acyl residue C26:0	Lysophosphatidylcholines	M88
lysoPC a C26:1	Lysophosphatidylcholine with acyl residue C26:1	Lysophosphatidylcholines	M89
lysoPC a C28:0	Lysophosphatidylcholine with acyl residue C28:0	Lysophosphatidylcholines	M90
lysoPC a C28:1	Lysophosphatidylcholine with acyl residue C28:1	Lysophosphatidylcholines	M91
PC aa C24:0	Phosphatidylcholine with diacyl residue sum C24:0	Phosphatidylcholines	M92
PC aa C26:0	Phosphatidylcholine with diacyl residue sum C26:0	Phosphatidylcholines	M93
PC aa C28:1	Phosphatidylcholine with diacyl residue sum C28:1	Phosphatidylcholines	M94
PC aa C30:0	Phosphatidylcholine with diacyl residue sum C30:0	Phosphatidylcholines	M95
PC aa C30:2	Phosphatidylcholine with diacyl residue sum C30:2	Phosphatidylcholines	M96
PC aa C32:0	Phosphatidylcholine with diacyl residue sum C32:0	Phosphatidylcholines	M97
PC aa C32:1	Phosphatidylcholine with diacyl residue sum C32:1	Phosphatidylcholines	M98
PC aa C32:2	Phosphatidylcholine with diacyl residue sum C32:2	Phosphatidylcholines	M99
PC aa C32:3	Phosphatidylcholine with diacyl residue sum C32:3	Phosphatidylcholines	M100
PC aa C34:1	Phosphatidylcholine with diacyl residue sum C34:1	Phosphatidylcholines	M101
PC aa C34:2	Phosphatidylcholine with diacyl residue sum C34:2	Phosphatidylcholines	M102
PC aa C34:3	Phosphatidylcholine with diacyl residue sum C34:3	Phosphatidylcholines	M103
PC aa C34:4	Phosphatidylcholine with diacyl residue sum C34:4	Phosphatidylcholines	M104
PC aa C36:0	Phosphatidylcholine with diacyl residue sum C36:0	Phosphatidylcholines	M105
PC aa C36:1	Phosphatidylcholine with diacyl residue sum C36:1	Phosphatidylcholines	M106
PC aa C36:2	Phosphatidylcholine with diacyl residue sum C36:2	Phosphatidylcholines	M107
PC aa C36:3	Phosphatidylcholine with diacyl residue sum C36:3	Phosphatidylcholines	M108
PC aa C36:4	Phosphatidylcholine with diacyl residue sum C36:4	Phosphatidylcholines	M109
PC aa C36:5	Phosphatidylcholine with diacyl residue sum C36:5	Phosphatidylcholines	M110
PC aa C36:6	Phosphatidylcholine with diacyl residue sum C36:6	Phosphatidylcholines	M111
PC aa C38:0	Phosphatidylcholine with diacyl residue sum C38:0	Phosphatidylcholines	M112
PC aa C38:1	Phosphatidylcholine with diacyl residue sum C38:1	Phosphatidylcholines	M113
PC aa C38:3	Phosphatidylcholine with diacyl residue sum C38:3	Phosphatidylcholines	M114
PC aa C38:4	Phosphatidylcholine with diacyl residue sum C38:4	Phosphatidylcholines	M115
PC aa C38:5	Phosphatidylcholine with diacyl residue sum C38:5	Phosphatidylcholines	M116
PC aa C38:6	Phosphatidylcholine with diacyl residue sum C38:6	Phosphatidylcholines	M117
PC aa C40:1	Phosphatidylcholine with diacyl residue sum C40:1	Phosphatidylcholines	M118
PC aa C40:2	Phosphatidylcholine with diacyl residue sum C40:2	Phosphatidylcholines	M119
PC aa C40:3	Phosphatidylcholine with diacyl residue sum C40:3	Phosphatidylcholines	M120
PC aa C40:4	Phosphatidylcholine with diacyl residue sum C40:4	Phosphatidylcholines	M121
PC aa C40:5	Phosphatidylcholine with diacyl residue sum C40:5	Phosphatidylcholines	M122
PC aa C40:6	Phosphatidylcholine with diacyl residue sum C40:6	Phosphatidylcholines	M123
PC aa C42:0	Phosphatidylcholine with diacyl residue sum C42:0	Phosphatidylcholines	M124
PC aa C42:1	Phosphatidylcholine with diacyl residue sum C42:1	Phosphatidylcholines	M125
PC aa C42:2	Phosphatidylcholine with diacyl residue sum C42:2	Phosphatidylcholines	M126
PC aa C42:4	Phosphatidylcholine with diacyl residue sum C42:4	Phosphatidylcholines	M127
PC aa C42:5	Phosphatidylcholine with diacyl residue sum C42:5	Phosphatidylcholines	M128
PC aa C42:6	Phosphatidylcholine with diacyl residue sum C42:6	Phosphatidylcholines	M129
PC ae C30:0	Phosphatidylcholine with acyl-alkyl residue sum C30:0	Phosphatidylcholines	M130
PC ae C30:1	Phosphatidylcholine with acyl-alkyl residue sum C30:1	Phosphatidylcholines	M131
PC ae C30:2	Phosphatidylcholine with acyl-alkyl residue sum C30:2	Phosphatidylcholines	M132
PC ae C32:1	Phosphatidylcholine with acyl-alkyl residue sum C32:1	Phosphatidylcholines	M133
PC ae C32:2	Phosphatidylcholine with acyl-alkyl residue sum C32:2	Phosphatidylcholines	M134
PC ae C34:0	Phosphatidylcholine with acyl-alkyl residue sum C34:0	Phosphatidylcholines	M135
PC ae C34:1	Phosphatidylcholine with acyl-alkyl residue sum C34:1	Phosphatidylcholines	M136
PC ae C34:2	Phosphatidylcholine with acyl-alkyl residue sum C34:2	Phosphatidylcholines	M137
PC ae C34:3	Phosphatidylcholine with acyl-alkyl residue sum C34:3	Phosphatidylcholines	M138
PC ae C36:0	Phosphatidylcholine with acyl-alkyl residue sum C36:0	Phosphatidylcholines	M139
PC ae C36:1	Phosphatidylcholine with acyl-alkyl residue sum C36:1	Phosphatidylcholines	M140
PC ae C36:2	Phosphatidylcholine with acyl-alkyl residue sum C36:2	Phosphatidylcholines	M141
PC ae C36:3	Phosphatidylcholine with acyl-alkyl residue sum C36:3	Phosphatidylcholines	M142
PC ae C36:4	Phosphatidylcholine with acyl-alkyl residue sum C36:4	Phosphatidylcholines	M143
PC ae C36:5	Phosphatidylcholine with acyl-alkyl residue sum C36:5	Phosphatidylcholines	M144
PC ae C38:0	Phosphatidylcholine with acyl-alkyl residue sum C38:0	Phosphatidylcholines	M145
PC ae C38:1	Phosphatidylcholine with acyl-alkyl residue sum C38:1	Phosphatidylcholines	M146
PC ae C38:2	Phosphatidylcholine with acyl-alkyl residue sum C38:2	Phosphatidylcholines	M147
PC ae C38:3	Phosphatidylcholine with acyl-alkyl residue sum C38:3	Phosphatidylcholines	M148
PC ae C38:4	Phosphatidylcholine with acyl-alkyl residue sum C38:4	Phosphatidylcholines	M149
PC ae C38:5	Phosphatidylcholine with acyl-alkyl residue sum C38:5	Phosphatidylcholines	M150
PC ae C38:6	Phosphatidylcholine with acyl-alkyl residue sum C38:6	Phosphatidylcholines	M151
PC ae C40:0	Phosphatidylcholine with acyl-alkyl residue sum C40:0	Phosphatidylcholines	M152
PC ae C40:1	Phosphatidylcholine with acyl-alkyl residue sum C40:1	Phosphatidylcholines	M153
PC ae C40:2	Phosphatidylcholine with acyl-alkyl residue sum C40:2	Phosphatidylcholines	M154
PC ae C40:3	Phosphatidylcholine with acyl-alkyl residue sum C40:3	Phosphatidylcholines	M155
PC ae C40:4	Phosphatidylcholine with acyl-alkyl residue sum C40:4	Phosphatidylcholines	M156
PC ae C40:5	Phosphatidylcholine with acyl-alkyl residue sum C40:5	Phosphatidylcholines	M157
PC ae C40:6	Phosphatidylcholine with acyl-alkyl residue sum C40:6	Phosphatidylcholines	M158
PC ae C42:0	Phosphatidylcholine with acyl-alkyl residue sum C42:0	Phosphatidylcholines	M159
PC ae C42:1	Phosphatidylcholine with acyl-alkyl residue sum C42:1	Phosphatidylcholines	M160
PC ae C42:2	Phosphatidylcholine with acyl-alkyl residue sum C42:2	Phosphatidylcholines	M161
PC ae C42:3	Phosphatidylcholine with acyl-alkyl residue sum C42:3	Phosphatidylcholines	M162
PC ae C42:4	Phosphatidylcholine with acyl-alkyl residue sum C42:4	Phosphatidylcholines	M163
PC ae C42:5	Phosphatidylcholine with acyl-alkyl residue sum C42:5	Phosphatidylcholines	M164
PC ae C44:3	Phosphatidylcholine with acyl-alkyl residue sum C44:3	Phosphatidylcholines	M165
PC ae C44:4	Phosphatidylcholine with acyl-alkyl residue sum C44:4	Phosphatidylcholines	M166
PC ae C44:5	Phosphatidylcholine with acyl-alkyl residue sum C44:5	Phosphatidylcholines	M167
PC ae C44:6	Phosphatidylcholine with acyl-alkyl residue sum C44:6	Phosphatidylcholines	M168
SM (OH) C14:1	Hydroxysphingomyelin with acyl residue sum C14:1	Sphingomyelins	M169
SM (OH) C16:1	Hydroxysphingomyelin with acyl residue sum C16:1	Sphingomyelins	M170
SM (OH) C22:1	Hydroxysphingomyelin with acyl residue sum C22:1	Sphingomyelins	M171
SM (OH) C22:2	Hydroxysphingomyelin with acyl residue sum C22:2	Sphingomyelins	M172
SM (OH) C24:1	Hydroxysphingomyelin with acyl residue sum C24:1	Sphingomyelins	M173
SM C16:0	Sphingomyelin with acyl residue sum C16:0	Sphingomyelins	M174
SM C16:1	Sphingomyelin with acyl residue sum C16:1	Sphingomyelins	M175				187
SM C18:0	Sphingomyelin with acyl residue sum C18:0	Sphingomyelins	M176
SM C18:1	Sphingomyelin with acyl residue sum C18:1	Sphingomyelins	M177
SM C20:2	Sphingomyelin with acyl residue sum C20:2	Sphingomyelins	M178
SM C22:3	Sphingomyelin with acyl residue sum C22:3	Sphingomyelins	M179
SM C24:0	Sphingomyelin with acyl residue sum C24:0	Sphingomyelins	M180
SM C24:1	Sphingomyelin with acyl residue sum C24:1	Sphingomyelins	M181
SM C26:0	Sphingomyelin with acyl residue sum C26:0	Sphingomyelins	M182
SM C26:1	Sphingomyelin with acyl residue sum C26:1	Sphingomyelins	M183
H1	Glucose	Hexoses	M184
H1	Aldohexose	Hexoses	M184
H1	L-Allopyranose	Hexoses	M184
H1	D-Allose	Hexoses	M184
H1	D-Allopyranose	Hexoses	M184
H1	D-Allose	Hexoses	M184
H1	D-Altropyranose	Hexoses	M184
H1	D-Glucopyranose	Hexoses	M184
H1	alpha-D-Glucopyranose	Hexoses	M184
H1	beta-D-Glucopyranose	Hexoses	M184
H1	D-Mannopyranose	Hexoses	M184
H1	alpha-D-Mannopyranose	Hexoses	M184
H1	L-Gulopyranose	Hexoses	M184
H1	D-Gulopyranose	Hexoses	M184
H1	D-Idopyranose	Hexoses	M184
H1	Alpha-L-Galactopyranose	Hexoses	M184
H1	alpha-D-Galactopyranose	Hexoses	M184
H1	beta-D-Galactopyranose	Hexoses	M184
H1	D-Talose	Hexoses	M184
H1	D-Talopyranose	Hexoses	M184
H1	Ketohexose	Hexoses	M184
H1	D-Psicopyranose	Hexoses	M184
H1	L-Fructofuranose	Hexoses	M184
H1	D-Fructose	Hexoses	M184
H1	D-Fructofuranose	Hexoses	M184
H1	L-Sorbopyranose	Hexoses	M184
H1	D-Sorbopyranose	Hexoses	M184
H1	D-Tagatose	Hexoses	M184
H1	D-Tagatopyranose	Hexoses	M184
alpha-AAA	alpha-AAA	Unknown	M213
Carnosine	Carnosine	Unknown	M214
DOPA	DOPA	Unknown	M215
Dopamine	Dopamine	Unknown	M216
Tryptophan_Kynurenine	Tryptophan_Kynurenine	Unknown	M19_M27
Tryptophan_Serotonin	Tryptophan_Serotonin	Unknown	M19_M31
Serotonin_Kynurenine	Serotonin_Kynurenine	Unknown	M31_M27
Phenylalanine_Tyrosine	Phenylalanine_Tyrosine	Unknown	M15_M20
Phenylalanine_Tryptophan	Phenylalanine_Tryptophan	Unknown	M15_M19
Glutamate_Glutamine			M7_M6
